# Supplementary material for: Host Modulators of H1N1 Cytopathogenicity
Source: PLoS One. 2012 Aug 2;7(8):e39284. doi: 10.1371/journal.pone.0039284 (PMC3410888; doi:10.1371/journal.pone.0039284)
Supplement: Supporting Information S1 — Supplementary tables. (XLS) [file pone.0039284.s010.xls]

## Sheet: Full Data Set
Table 1: Full Data Set
VTC= Virus Treated Cells CTC=Carrier Treated Cells
Gene Symbol	VTC 1	VTC 2	VTC 3	VTC Avg Norm	CTC 1	CTC 2	CTC 3	CTC Avg Norm	Ratio Z-Score	Description
UBE2H	2869760	16412000	3883000	0.149394	35318280	34975000	38109200	0.931369	-13.097	ubiquitin-conjugating enzyme E2H (UBC8 homolog
API5	8213920	6001720	294360	0.420666	351400	21182200	419760	0.0177875	-8.14905	apoptosis inhibitor 5
G6PC3	3127360	8694280	2864360	0.217819	19842000	19550080	18360680	1.01899	-7.52859	glucose 6 phosphatase
LYST	1056760	3214800	14623040	0.229702	18717200	20434400	15850320	1.02604	-7.45623	chalcone synthase
C11orf68	11887600	11113520	20567600	0.57119	26393480	23311600	22474600	1.07296	-6.48531	NA
SIRT3	2178800	1854800	5303800	0.228368	16206240	12962560	16144520	0.685309	-6.44708	sirtuin (silent mating type information regulation 2 homolog) 3 (S. cerevisiae)
KCND3	8478760	8393120	8922400	0.479206	21000920	20940680	19653440	0.946985	-6.36377	potassium voltage-gated channel
COPB2	9163560	6902760	6578960	0.499005	23080080	24455080	23571400	1.02348	-6.2636	beta'-cop
APOA1	13881480	6023360	6295480	0.530096	19046560	16859360	18013840	1.03413	-6.25878	apolipoprotein A-I
CDC2	10402560	7105600	6625840	0.491658	22956360	24027600	23000480	0.996516	-6.25335	hypothetical protein
PRL	3365880	3402120	4269200	0.287499	16792680	15224200	10985400	0.690565	-5.99827	PRL (PROLIFERA); ATP binding / DNA binding / DNA-dependent ATPase
LOC145767	3759320	3104920	2980320	0.332014	24085160	23497160	22766400	0.904026	-5.83265	NA
GMPS	14342440	2897120	5296640	0.315403	17732600	16530080	17260400	0.994389	-5.74498	guanine monphosphate synthetase
LOC400652	8067360	8221120	8652000	0.463412	34120400	34341920	35267840	0.957973	-5.65343	similar to ribosomal protein S3A
C12orf47	3605680	2912120	12022280	0.342003	4757640	19400360	19419840	1.08357	-5.58703	NA
CHSY1	4555720	3568480	4767240	0.42207	23130240	22552360	22449800	1.0733	-5.52366	chondroitin sulfate synthase 1
VAPB	2013040	2893120	5659080	0.325779	24044760	26603240	25208520	1.12953	-5.47798	VAMP (vesicle-associated membrane protein)-associated protein B and C
OPN1SW	2151880	2978680	2227160	0.306098	17534600	17742560	17272120	0.891269	-5.40357	opsin 1 (cone pigments)
PAICS	9122600	17764120	10627600	0.538609	20469080	19767080	18087240	0.890173	-5.21377	phosphoribosylaminoimidazole carboxylase
LOC144383	6640560	6738360	6763800	0.41189	38686640	28069920	27417440	0.968974	-5.21367	interferon induced transmembrane protein pseudogene
LOC387832	13700440	14194600	13005080	0.516714	36840600	35165720	36804160	1.00601	-5.16219	NA
CASC5	5895720	2268680	2809400	0.202256	27109760	24731360	26092360	0.817994	-5.06851	NA
GPX5	2484200	10722440	2861120	0.305072	35576320	36583440	37351760	1.24123	-5.02348	glutathione peroxidase
FMO3	4851000	12201680	5844480	0.379674	19516960	22005720	10821560	1.07012	-5.02171	flavin-containing monooxygenase
IFITM3	1997080	5878960	4651480	0.37139	5286480	18722680	17540280	1.02851	-4.92986	interferon induced transmembrane protein 3 (1-8U)
HPX	11888040	2724200	2616880	0.264819	32807080	34017960	29622840	1.02164	-4.87433	hemopexin
ACTR8	2632240	2614360	2767880	0.273706	36555000	33825000	33829400	1.03468	-4.81447	ARP8 actin-related protein 8 homolog (yeast)
SPNS3	10237680	8855160	10139920	0.553229	33032400	32969040	32607160	1.03297	-4.7966	NA
IL17D	14362800	6579440	5217720	0.402645	30097600	30227040	38348800	0.958871	-4.76011	interleukin 17D
C4B	3573400	10689760	5175040	0.381873	15929520	16255360	15845320	0.994302	-4.73384	complement component 4B
HUMRTVLH3	4732280	4580640	4147440	0.388487	27179240	26235160	27937920	0.915132	-4.67315	NA
POLE	1127680	1013640	1185520	0.244695	13852560	13663560	12136640	0.79063	-4.65515	polymerase (DNA directed)
BUD31	4078520	2737120	9282000	0.329762	21343320	20683920	20524600	0.945361	-4.64249	G10 transcription factor
LOC388519	10468520	10911160	10040280	0.541542	31021320	31858400	31351040	0.984222	-4.61985	NA
CDY1	10315600	9400280	9489960	0.545649	29412840	32507720	28968000	0.990739	-4.55475	NA
CYLC1	2462880	2276400	12326560	0.207701	22248000	21104360	20672440	0.735491	-4.51803	cylicin
LOC220906	10906360	10695920	10118560	0.551806	30346040	32259200	32039000	0.993317	-4.49604	hypothetical protein LOC220906
LOC388532	9272840	16774320	9191840	0.500537	31113320	28778480	31007560	0.895049	-4.48418	similar to ribosomal protein L21
CTRB1	12514880	3947000	4018200	0.33176	34482520	37381520	29794000	1.16459	-4.47201	chymotrypsinogen B1
BGN	13185280	12944080	15333240	0.705744	23811880	25359160	22147920	0.947262	-4.42036	biglycan
CLINT1	1292680	1410240	1459080	0.31408	14341360	13859320	13926480	0.865665	-4.41418	NA
LPO	14770680	4131440	3872000	0.300844	33635440	25321640	36707280	1.03755	-4.41403	lactoperoxidase
LOC401544	11454720	11293760	11720160	0.557326	31202560	0	32400680	1.04505	-4.40548	NA
RPS2	9805680	7369400	11319520	0.565099	24315720	20903480	17590640	0.901953	-4.39363	ribosomal protein S2
LOC389685	6813320	7157000	6055480	0.474237	26090760	28402840	27045200	0.875443	-4.2983	NA
RPL23A	6364000	1705760	1965800	0.352257	29671680	29369560	27916880	1.07651	-4.21533	Protein component of the large (60S) ribosomal subunit
GPM6B	2424680	10455080	3035560	0.310013	29347560	28409320	31204960	1.00785	-4.19769	myelin PLP-related membrane protein DM gamma2
YEATS4	3884600	8881360	14902120	0.478219	19782240	18253040	22052600	1.02975	-4.18719	GAS41 (TBP-ASSOCIATED FACTOR 14B)
NAPA	2449640	2375120	2698160	0.257682	15540200	14440520	14475400	0.668017	-4.16274	N-ethylmaleimide-sensitive factor attachment protein
ABCA2	10271440	3577160	3740400	0.277324	23761880	28186800	26081120	0.889373	-4.14718	ATP-binding cassette
MRM1	1002320	1110760	1008360	0.266973	19537200	19471800	18987840	0.995669	-4.14438	NA
RPL18A	1854760	2406920	1673960	0.347164	30150280	34878360	29801800	1.0899	-4.14184	Protein component of the large (60S) ribosomal subunit
EFCAB8	11379200	12075800	10245200	0.566316	33173240	32181080	29123000	0.960856	-4.08197	NA
MUC1	4424920	4671200	11825320	0.314053	36580640	33441600	20891400	0.979621	-4.05315	GPI-anchored cell surface glycoprotein (flocculin) required for pseudohyphal formation
CEACAM5	3812480	4970440	12532800	0.370898	34534840	32848720	34369200	1.14255	-4.04968	carcinoembryonic antigen-related cell adhesion molecule 5
DNAJA1	13628960	2799760	4776640	0.360061	36270520	26648280	33174760	1.11471	-4.04448	similar to DnaJ-like protein 2
RHBG	2077720	2519600	1684240	0.326461	20031720	18969560	18250920	0.901316	-4.02776	Rh family
SFRS2	2233280	2024160	1641720	0.364323	14412880	14682920	16992160	0.967868	-4.01974	splicing factor
SLC22A23	3266840	1544040	1459880	0.292126	20474760	17068400	16615960	0.80673	-3.99371	NA
TNFRSF10C	2113760	2046840	1941400	0.415374	22879800	22027440	21874880	0.97292	-3.98608	tumor necrosis factor receptor superfamily
AP1M1	2863400	3205320	7098520	0.296601	15118760	15970880	17165000	0.729081	-3.92661	Mu1-Adaptin
RPS28	2377320	2510000	2747520	0.349405	29992400	19934440	33175400	1.02807	-3.90469	ribosomal protein S28
UIMC1	2256840	1900080	1756920	0.415936	21462880	21368160	21218160	0.955713	-3.90287	retinoid x receptor interacting protein
C6orf184	11259280	13924600	12345760	0.615665	34327880	36544520	33165000	1.02344	-3.89154	NA
NCR3	1783640	1851120	3081760	0.449393	21665200	20573760	21315040	1.02699	-3.8626	natural cytotoxicity triggering receptor 3
ANLN	14371200	15233320	14568400	0.846015	24894280	5945880	21206800	1.32654	-3.85289	anillin
IFITM1	13896600	11533920	11127720	0.495999	31004520	30859000	32044320	0.859707	-3.84244	interferon induced transmembrane protein 1 (9-27)
KCTD18	3373880	3997840	6542080	0.429879	20417400	16382960	17908920	0.900724	-3.83398	NA
LYPLA2	11585040	10270680	9313320	0.58394	20670440	22616200	21060000	0.851234	-3.83158	lysophospholipase II
LOC389295	7915600	7454880	7938160	0.552681	30191720	29702240	28883840	0.952859	-3.80876	NA
SOLH	3787440	4259240	4347560	0.33246	30016360	40126080	39601360	1.27505	-3.80582	small optic lobes homolog (Drosophila)
C13orf29	9598000	5638480	6135840	0.365051	28381000	32815120	25610400	0.836017	-3.78168	NA
LRRC17	13934880	9072320	14495000	0.659141	20727880	20995600	21019760	0.939498	-3.76798	leucine rich repeat containing 17
BAT2	5613440	6245120	7706280	0.476075	20038040	18590560	19879200	1.03283	-3.7453	NA
COBLL1	5549680	4166680	3376600	0.519005	20878240	20410320	19896760	0.970597	-3.73636	COBL-like 1
SELENBP1	2713880	1876240	2128680	0.413182	19309160	14124240	6496640	1.01714	-3.736	selenium binding protein 1
TMEM45B	5406280	3871160	3338120	0.434076	17104920	17127480	19685480	0.892308	-3.70259	NA
TEKT4	1406520	1212560	1951920	0.377541	16098120	16779960	16300000	0.985315	-3.70207	NA
FAM166A	14752920	14621960	12539320	0.607601	35017400	36122480	33562920	0.983614	-3.7014	NA
ANXA1	8373520	5680560	11346280	0.60118	8886000	18586040	444080	0.199296	-3.6517	annexin A1
ZNF678	2360600	3290160	3076600	0.420496	28216520	25089800	23528400	0.930883	-3.64819	NA
RPS29	9922680	4414560	9110040	0.70025	23580840	23337960	23399160	0.998863	-3.63503	ribosomal protein S29
TRRAP	11543960	10769640	11260720	0.57404	34786440	34870280	32713520	0.963654	-3.60253	transformation/transcription domain-associated protein
LOC388401	17347480	12383320	11208320	0.606386	30989520	29875360	33667080	0.964594	-3.60209	similar to ribosomal protein L7
DDX46	3793880	3510760	4632200	0.419642	23273680	22622120	23094560	0.94932	-3.57071	DEAD (Asp-Glu-Ala-Asp) box polypeptide 46
MKRNP5	4116120	12631600	3998920	0.337186	42433640	32476840	39516720	1.13401	-3.5704	NA
ITGAE	4655640	6385000	7659080	0.571423	22519680	22270360	22403160	0.959172	-3.54213	integrin
ATP5A1	4459040	15693920	3928200	0.426202	35620320	32644400	35146560	1.14558	-3.53655	ATP synthase
LOC388923	10475360	11571240	10839680	0.563575	30112160	31952200	30011200	1.00494	-3.53021	hypothetical LOC388923
GLB1L2	1054880	3334720	1387640	0.280394	13861520	14157720	14688760	0.880143	-3.51598	NA
IFT122	5017680	13342880	5480360	0.409193	38672520	36902920	31154600	1.10581	-3.51436	NA
PCF11	6435240	7196360	6950640	0.483983	29669760	34668840	43313720	0.925705	-3.51292	Pcf11p
CHCHD5	1172360	1152720	1852360	0.345208	18912880	18097160	18602920	1.0681	-3.51147	coiled-coil-helix-coiled-coil-helix domain containing 5
TMCO6	2175040	2510560	2632840	0.485944	18988280	18580000	19850920	0.989859	-3.50438	NA
C9ORF23	7962440	4919200	3602400	0.536827	23928800	19756480	20257440	1.03686	-3.48456	NA
PTGFRN	4037440	3688480	4232000	0.378443	35226200	27651080	32384160	0.998266	-3.46877	prostaglandin F2 receptor negative regulator
ZNF80	5883280	12570560	4529160	0.434022	40218040	42818800	28410760	1.12835	-3.46753	zinc finger protein 80
INTS6	16516400	4701280	9259920	0.504703	22411840	17575640	19307560	0.997691	-3.46518	NA
LGALS3BP	6893760	6955880	7420200	0.684082	25745000	25384400	23372360	1.13741	-3.46167	lectin
GPAA1	6398920	5350920	13818400	0.515024	20973960	12370480	22630040	1.05314	-3.4589	glycosylphosphatidylinositol anchor attachment protein 1
GTF3A	7068560	5452440	2770200	0.430026	25051640	23584320	20774520	0.981781	-3.43617	general transcription factor IIIA
CCAR1	3282320	3543160	3274200	0.453021	19011880	19576200	17737120	0.907859	-3.43131	cell division cycle and apoptosis regulator 1
ISOC2	1787560	1067000	1954480	0.332853	18730960	20024320	18163280	0.958311	-3.42523	NA
HTR3E	9563400	4770840	3838880	0.456246	24380960	26094000	25443280	0.961871	-3.41753	5-hydroxytryptamine (serotonin) receptor 3
NDUFV1	5720760	6466560	5644200	0.378581	27653800	27939560	28462120	0.990311	-3.41506	NADH dehydrogenase (ubiquinone) flavoprotein 1
CHEK1	13545280	10849800	10887800	0.688363	25252080	24357760	24707320	1.02255	-3.40544	CHK1 checkpoint homolog (S. pombe)
FKBP1A	2568280	2584200	2757320	0.430678	17440480	17062480	16921520	1.01704	-3.4036	FK506 binding protein 1A
ZNF407	2779800	3413960	3162840	0.513266	22320440	20454960	22579080	1.02273	-3.40073	zinc finger protein 407
RPL27	1610160	2423280	7332640	0.303918	16076880	19137280	22456000	0.777946	-3.39546	ribosomal protein L27
LOC401923	13745560	13881600	13545160	0.596981	27993880	28469840	28788360	0.929111	-3.39266	hypothetical LOC401923
IGDCC3	1449880	1900680	1553840	0.486796	17254480	15871120	16921640	1.14361	-3.39165	putative neuronal cell adhesion molecule
COX6A2	2680000	2078360	6748160	0.333404	21657320	20581000	23213600	0.860927	-3.38917	cytochrome c oxidase subunit VIa polypeptide 2
NUP85	1320440	1232200	1180280	0.397874	22515360	22911600	21940200	1.16466	-3.37285	NA
TRAPPC10	14819440	4164160	6210480	0.50634	43883520	39960360	35571560	1.26959	-3.36843	NA
DNAJC5B	1575120	4200360	1899120	0.312045	15297680	15441120	16865160	0.925082	-3.3419	DnaJ (Hsp40) homolog
GPR162	6950600	4541320	4240440	0.527976	22319480	22238560	21574720	1.031	-3.3307	NA
MYRIP	1623040	1687120	1249560	0.346949	27061040	24706920	21396280	0.973214	-3.32936	myosin VIIA and Rab interacting protein
FANCI	1860040	2173520	2508920	0.422507	13942640	14163800	16264080	0.828198	-3.32285	NA
WDR6	5071440	13437680	3818200	0.349823	29688800	27592480	27386800	0.878739	-3.32191	WD repeat domain 6
FLJ41327	6966960	6566360	9537080	0.61267	34332720	34181000	34061080	1.06779	-3.31838	FLJ41327 protein
LOC401394	14699520	15670160	10176480	0.648296	34526520	33298120	33622160	1.02418	-3.31806	NA
SCPEP1	1290160	1478960	1699120	0.456877	21762640	20953800	19604080	1.05966	-3.31486	serine carboxypeptidase 1
EIF4G2	4296840	4206320	11943520	0.38824	26926080	29285040	24728520	0.988692	-3.3038	eukaryotic translation initiation factor 4 gamma
ZNF580	6472600	5797040	5083080	0.499722	26566200	25779360	29077560	0.915212	-3.29742	zinc finger protein 580
SHPK	11294440	11445800	12094640	0.708526	24353920	25086920	24169400	1.04336	-3.29622	carbohydrate kinase-like
LOC402582	33723480	11369520	11568800	0.59864	33656120	33528560	34834280	0.958378	-3.28751	NA
AP1S2	4292440	3266320	7978840	0.366611	19071960	17020120	15572120	0.781013	-3.28606	adaptor-related protein complex 1
PYCR2	11030320	8229840	9177080	0.745092	23208000	21624240	20294680	1.02595	-3.26459	pyrroline-5-carboxylate reductase family
GP1BB	5530600	6274320	7073880	0.644411	21680400	21606160	20583080	1.04211	-3.25872	glycoprotein Ib (platelet)
TXNRD2	2279680	1835120	1666680	0.474998	19440240	19310800	18250280	1.06814	-3.25193	thioredoxin reductase 2
SMARCD2	3537680	4649960	4998440	0.459704	25655280	24612320	24399560	0.998621	-3.24993	SWI/SNF related
MCART1	533120	499920	636440	0.238082	18717280	17671200	16290480	0.948523	-3.24001	mitochondrial carrier triple repeat 1
ANKRD57	1200720	1555120	1781080	0.381798	19528480	18770800	18538280	1.06037	-3.22113	NA
C20orf200	11494160	13250400	11233880	0.603746	32284480	31722960	31281320	0.921009	-3.21777	NA
CCDC117	2153680	1429680	1666880	0.431753	16110920	15717400	16183840	0.985145	-3.20294	NA
C10orf68	1574560	1124920	1195560	0.329887	13735200	12937040	13825560	0.912453	-3.20138	NA
RPL35	2444440	2435160	2439120	0.503441	12626040	11719040	13619880	0.868432	-3.17826	ribosomal protein L35
PLCXD2	5976480	6182040	6430640	0.488307	31980960	33209040	34428840	0.976919	-3.17638	NA
TAC1	8646480	8222960	8012200	0.598374	23284600	23031880	22550360	0.953004	-3.17216	TAC1 (TELOMERASE ACTIVATOR1); nucleic acid binding / transcription factor/ zinc ion binding
POLR2D	15098160	11258120	11205920	0.811691	27728000	25547640	22923680	1.09873	-3.16846	polymerase (RNA) II (DNA directed) polypeptide D
RGS18	2286040	2008600	3406200	0.448984	21594960	19926640	20301280	0.997506	-3.16515	regulator of G-protein signalling 18
RHAG	13189640	11947640	12233120	0.78846	22091720	20725000	20238520	1.07554	-3.16372	Rh type A glycoprotein
ACTB	2502040	3126440	3680800	0.529199	21078040	21885760	18643120	1.03163	-3.15519	actin
GPN2	3376360	3759440	3724640	0.530842	17401600	17039960	16690440	1.00588	-3.15001	NA
SLC5A1	14566760	10471560	11812560	0.77709	22843080	26471800	21625040	1.09859	-3.14982	solute carrier family 5 (sodium/glucose cotransporter)
FZD6	6104360	4407240	4271680	0.537246	18625880	25101360	19368760	1.01981	-3.14692	frizzled homolog 6 (Drosophila)
DOCK5	4665960	2104480	1088800	0.426611	22860320	21036320	19530880	1.07522	-3.14345	dedicator of cytokinesis 5
ZMYM6	3126680	3834600	10945080	0.463029	18432800	23829240	15968280	0.954101	-3.13936	NA
ADORA3	4968520	5660680	6405560	0.451857	34818600	35543400	32444840	1.07862	-3.13395	NA
LOC146053	4726120	6823720	2805960	0.446972	19727560	20214480	22395120	0.745768	-3.12664	similar to 40S ribosomal protein S3a
PRRT3	3017920	3412000	4594200	0.535808	32312880	32558320	28323560	1.05044	-3.12649	NA
DIRC2	9490320	13936400	6122800	0.535569	19420440	18151960	17641840	1.00908	-3.12448	disrupted in renal carcinoma 2
ZBTB45	1645400	1627720	2064000	0.397584	19863280	20331760	19938520	1.10049	-3.12433	NA
LOC338799	4087880	3860840	3839800	0.465881	24346440	22603800	26022120	0.922121	-3.12344	hypothetical locus LOC338799
CCS	2507360	3219520	3568120	0.53693	18332880	17680120	17278880	1.17752	-3.12144	Cu/Zn-superoxide dismutase copper chaperone precursor
LOC341098	9398720	11538560	11898000	0.603399	30741040	31216600	30613120	1.00411	-3.11375	NA
TCF25	4683840	4333960	3894400	0.718405	17511120	17726240	18924240	1.22067	-3.11331	NA
CDKL5	12618720	9947120	9869520	0.678346	23131960	22026440	22626320	0.976783	-3.10738	cyclin-dependent kinase-like 5
DHX40	793040	893120	994080	0.338832	14688240	15097520	15059960	0.913394	-3.1072	DEAH (Asp-Glu-Ala-His) box polypeptide 40
MANEAL	2050480	1370080	1664200	0.453069	16533800	16277480	16338160	1.00067	-3.10165	NA
SLC1A4	4292520	4945600	10933480	0.468307	38683880	41503800	41426000	1.11288	-3.09323	solute carrier family 1 (glutamate/neutral amino acid transporter)
ZNF184	3520800	3830440	3975520	0.377802	30932760	30072120	29258360	0.893652	-3.08368	zinc finger protein 184
MRPL48	20687000	8145800	9039040	0.561518	37057360	35176240	40147880	0.987644	-3.08134	mitochondrial ribosomal protein L48
NUMB	18032920	17484040	12690440	0.761126	24312520	21414240	21576560	1.01707	-3.08132	numb homolog (Drosophila)
TMEM216	5456160	5444760	4739440	0.475953	31787000	29555800	30357240	0.837675	-3.07154	NA
HNRNPAB	3934000	4816360	4412080	0.418487	29175360	28574720	25553240	0.996001	-3.059	NA
SCO2	3122520	2654760	2469680	0.457843	16946160	14321600	15603400	0.967063	-3.04933	Protein anchored to the mitochondrial inner membrane
NAT14	2220440	2838680	4910440	0.377585	20913640	15943480	15869880	0.820047	-3.0461	kinesin-like protein
ANGEL1	1679120	1864040	2187920	0.439501	11302440	12513640	12030600	0.740096	-3.04324	NA
LOC389425	15122800	15886680	15735320	0.72038	33125440	33401760	33221680	1.11648	-3.03971	NA
C21ORF93	13186720	13546440	13587240	0.646181	30602320	32955520	30591280	0.96615	-3.03953	NA
OVOL2	1773560	3222440	1699160	0.43782	18114480	17552600	18306600	0.951038	-3.03583	NA
DCAKD	1485920	1840800	2306160	0.439715	20300360	23871680	24476840	1.14917	-3.03547	NA
FAM174A	9221120	9498760	3484760	0.600345	31221680	31366400	34651480	1.01015	-3.0342	NA
ZNF584	11411200	10664800	12164080	0.647907	31570840	32082720	28680880	0.966458	-3.03271	zinc finger protein 584
NTSR2	6501840	4611720	4551920	0.636996	23643520	22409520	23769640	1.18457	-3.03135	similar to Neurotensin receptor type 2 (NT-R-2) (Levocabastine-sensitive neurotensin receptor) (NTR2 receptor)
ING2	1988440	1610600	1262480	0.39265	29881440	27843880	23534120	0.996415	-3.02905	NA
RGS4	4217120	3655240	3964200	0.575229	18572120	18866440	16366120	1.06765	-3.01677	regulator of G-protein signaling 4
EVL	2596280	1775440	1602960	0.374769	27129560	28183080	26490920	0.953591	-3.01484	Enah/Vasp-like
LOC390547	13613520	14470720	13650960	0.528979	26097920	26677680	28994080	0.786236	-3.00736	NA
RNF213	1648560	2589760	2452200	0.454745	21499680	18141200	21205680	0.97003	-3.00247	NA
SYT8	1293920	3082880	3825320	0.419809	20128080	16993600	17330600	1.11737	-3.00247	synaptotagmin VIII
C19orf26	14413160	15458800	15389920	0.662041	31789880	32278520	33333920	0.983428	-2.99595	NA
KRT73	13821440	13864600	14173200	0.753439	23025040	22240960	21788200	0.922504	-2.99364	NA
TEX13A	3282400	3902480	4188120	0.496671	17717120	23482680	20368840	1.06456	-2.99246	testis expressed 13A
TRIM33	14665600	14848720	16086880	0.842957	24371480	24263120	23008560	1.03146	-2.9865	tripartite motif-containing 33
GMCL1	1589360	1864840	1151200	0.328567	14504400	14638600	14146000	0.699332	-2.97394	NA
MTPN	3816240	3867840	3763760	0.607268	21715360	20265800	20905680	1.08128	-2.96997	myotrophin
SOX18	4590880	4774680	5019960	0.522698	27431200	28765520	24555760	1.07974	-2.96922	SRY (sex determining region Y)-box 18
UBN2	11225520	10306400	10935080	0.584394	30569800	31234040	28398360	0.866718	-2.96843	NA
AGER	2240200	2901480	2792120	0.556796	20892680	21624320	19656480	1.04717	-2.96769	advanced glycosylation end product-specific receptor
DBF4B	15319760	15077640	14305120	0.652597	38789240	39680280	38757000	1.00239	-2.96467	NA
LOC200226	11139440	11261480	12029760	0.60243	27944600	30889160	28070320	0.978782	-2.95066	NA
HSFX1	5676680	6181600	6903360	0.547204	34777360	30101240	30739480	0.938593	-2.949	NA
FKBP3	2644400	3550200	2914040	0.492477	16356160	18145080	18009040	1.0381	-2.94812	FK506 binding protein 3
OCM2	7203680	12397720	6793640	0.468451	37536760	38325920	31789840	1.06764	-2.94558	oncomodulin
SH2D3A	13990040	8731920	12415400	0.78578	18290480	17180600	20706280	1.02592	-2.94549	SH2 domain containing 3A
FKBP11	11705240	12912520	12070560	0.790263	25187320	22239560	16525800	1.05684	-2.94516	FK506 binding protein 11
ZCCHC10	2745800	2848040	3836160	0.613491	23462920	22845400	23670760	1.10515	-2.9419	zinc finger
HCG_1640785	14061640	15719520	15527440	0.720812	32636840	31549280	32527080	1.10055	-2.94032	NA
LOC389663	9544760	10209680	7429520	0.525835	26834680	23659320	27899000	0.801292	-2.9399	NA
PLEKHG1	1929680	2193240	2982640	0.512304	21968400	22506840	19638080	1.07274	-2.93931	pleckstrin homology domain containing
NFKBIL2	5102480	5589280	4585600	0.459789	27208840	22521920	18049920	0.941898	-2.93616	nuclear factor of kappa light polypeptide gene enhancer in B-cells inhibitor-like 2
UGT2B10	2192320	2481200	2843080	0.360526	26039040	23833960	23193520	0.818524	-2.93204	UDP glucuronosyltransferase 2 family
BANP	10155040	471360	10930320	0.675372	16650840	17160520	15956560	0.933367	-2.92834	BTG3 associated nuclear protein
SARDH	15895800	15504880	10286800	0.690375	37895720	34984920	38150000	1.03441	-2.92451	sarcosine dehydrogenase
RASAL1	2914960	2634400	2604600	0.460692	17474280	20619000	18968080	0.948458	-2.92199	RAS protein activator like 1
RPS18	2026800	1647640	5019840	0.453797	28286320	28701600	27838120	1.01979	-2.92031	ribosomal protein S18
TMEM51	3192560	3346120	3870200	0.570917	17574360	16568160	17091280	1.02824	-2.91782	NA
PCBP2	3368520	3133920	3055880	0.509191	22580960	19146600	19630680	1.04426	-2.91393	poly(rC) binding protein 2
IAPP	6168320	7155680	6029840	0.703285	18757960	19724400	19217520	1.07841	-2.91115	islet amyloid polypeptide
HAS1	2752000	3237800	3235640	0.353411	24079320	25598400	22523880	0.806968	-2.91036	ATP-dependent RNA helicase; localizes to both the nuclear periphery and nucleolus; highly enriched in nuclear pore complex fractions; constituent of 66S pre-ribosomal particles
TEKT2	12197760	14801280	12870560	0.583208	0	41333440	40395920	0.995142	-2.90868	tektin 2 (testicular)
C8orf47	11256200	10706200	11123920	0.687533	32781720	33866720	30415920	1.01015	-2.90753	NA
FXN	11937680	12015080	12311960	0.637618	18278040	21732240	17353240	0.899406	-2.90748	fumarate reductase flavoprotein subunit
RBM27	4252040	4305880	4223120	0.550042	19544560	19674800	18427800	0.986525	-2.90686	RNA binding motif protein 27
MLN	4837120	3905680	2552440	0.546945	19562880	17283800	18236120	0.982223	-2.90598	motilin
LOC388358	14373960	16087000	15465760	0.64323	35859680	32964400	36057080	0.941776	-2.90334	NA
ATP5F1	4061240	13062600	5219560	0.464586	30175360	32202240	33221120	1.05822	-2.90029	ATP synthase
TRPM8	15282760	14935720	14810560	0.621009	35948080	36705360	35377320	0.944575	-2.89747	transient receptor potential cation channel
GNG8	680080	641360	1635920	0.352088	19149120	16914080	19153680	1.16669	-2.89575	guanine nucleotide binding protein (G protein)
USP42	12655080	12983840	14901200	0.813034	24889840	20994560	21885760	0.9895	-2.88889	ubiquitin specific peptidase 42
SLC25A29	2688800	3815280	4181200	0.602391	18063640	17699600	16569520	1.04873	-2.88694	solute carrier family 25
NUP43	6836360	8158080	2096920	0.59971	26530520	27235120	26009560	0.968163	-2.8836	nucleoporin 43kDa
AP4B1	4730960	3160400	7478560	0.572869	23288440	24800080	18986720	1.10343	-2.8819	adaptor-related protein complex 4
EXOSC7	5232960	6243000	4408920	0.614393	20619240	20088960	20027120	0.988493	-2.88167	exosome component 7
AKIRIN1	1366720	1937800	1297680	0.397868	19388880	19750320	16920080	0.982932	-2.88149	NA
SYT3	2632760	2564640	2581120	0.37743	16862960	17430080	19513520	0.968562	-2.8802	synaptotagmin III
DPEP1	9745880	8361800	11869600	0.725162	26766320	25169520	23228520	0.963998	-2.87811	dipeptidase 1 (renal)
KRT38	4459240	4923600	4699320	0.470833	21960840	20467120	20191400	0.914716	-2.87414	NA
PLAU	11999360	12270160	11603840	0.760378	23257360	18807640	21083880	1.01301	-2.86654	plasminogen activator
ARMCX2	4784560	4595320	3848440	0.523817	22104120	23883200	28989160	1.00875	-2.86308	armadillo repeat containing
RABEPK	18139200	15621960	14960960	0.77945	24970840	26166320	23727400	1.03413	-2.85786	NA
PGPEP1	2461440	2274800	3045400	0.553256	15601240	14003320	14611200	0.984522	-2.8572	pyroglutamyl-peptidase I
ARID1B	1808560	1963280	2305560	0.488088	21967280	21040760	19351520	1.0099	-2.8564	AT rich interactive domain 1B (SWI1-like)
TAP2	2416720	3319880	4092080	0.512632	16673880	17721080	15887040	1.05208	-2.85557	transporter associated with antigen processing 2
LOC389028	7495720	9691160	9228160	0.562931	27945120	27056800	24717680	0.894547	-2.8515	NA
TH	2176080	1982240	1765480	0.546176	17658000	15558640	16145920	1.11291	-2.84816	tyrosine hydroxylase
TIMELESS	2941320	2515200	2520680	0.469133	5682280	16535600	16539240	0.945544	-2.84735	TIMELESS protein
UNC84B	4891240	5138760	4101320	0.644079	22390040	21494240	21727800	1.04114	-2.84347	unc-84 homolog B
AGR2	4680920	4609800	4804560	0.449837	32718320	32962440	31255920	0.992698	-2.83586	anterior gradient homolog 2 (Xenopus laevis)
GART	9002400	9752040	9110800	0.790474	25356560	23411560	19771200	1.04618	-2.83265	phosphoribosylglycinamide formyltransferase
LOC197135	5930960	4448960	9325720	0.622825	30184760	31414200	23467760	1.01206	-2.82711	NA
C16orf65	17376480	15173160	13096440	0.653569	31629920	33893720	35458160	0.94526	-2.82017	NA
ZNF589	2944280	2381280	2525320	0.481245	16941960	14222640	5330160	0.959719	-2.81868	zinc finger protein 589
VGF	6252280	6515240	7806840	0.691673	22008600	20946360	18479960	1.046	-2.81769	VGF nerve growth factor inducible
GTPBP1	1769440	1608600	1293160	0.191397	10059640	7075800	7475080	0.364249	-2.81553	GTP binding protein 1
PLEKHG4B	1819680	2244600	1927800	0.550379	15388800	16303280	15121880	1.14592	-2.81187	NA
SLC1A7	5048800	4342880	12162640	0.47899	34314160	31402720	42193360	1.04527	-2.81072	solute carrier family 1 (glutamate transporter)
LOC388942	9284000	8364920	8571800	0.588361	30175320	29785960	27370440	0.935993	-2.80932	NA
PSG2	4764400	8879880	7314240	0.421261	29442000	28693840	27083520	0.91397	-2.80755	pregnancy specific beta-1-glycoprotein 2
MRPL28	12349520	21377600	19874760	0.86069	26073040	25731480	23330320	1.01648	-2.80186	Mitochondrial ribosomal protein of the large subunit
PPCS	1265760	1285720	1327000	0.430629	17449280	17353240	17480360	1.0555	-2.79838	NA
CMIP	6537000	1801360	1993120	0.403153	20153280	18425760	15704640	0.989822	-2.79637	c-Maf-inducing protein
C10orf27	14453120	12730200	12159480	0.742676	34152240	34149120	34313480	1.07309	-2.79147	NA
GPR137C	7378320	6116960	6791360	0.570235	33275160	33348440	33938440	1.04048	-2.78357	NA
LOC90321	476400	1216880	629920	0.307457	17247480	16838080	14654120	1.00454	-2.78126	NA
COX7A2	2972840	2469760	5041120	0.381186	20264640	23167280	20247240	0.839226	-2.78078	cytochrome c oxidase subunit VIIa polypeptide 2 (liver)
GOLSYN	2565240	2618800	2889520	0.507297	17722760	17233600	17196200	0.889821	-2.77929	NA
NUDT19	15656800	9878320	23429480	0.690831	32302720	33554200	32729000	0.971116	-2.77587	NA
ANKRD50	2462200	2955040	2402880	0.530778	21961640	23176600	20957480	1.07523	-2.77433	NA
TNFRSF10D	2998360	2885760	2597600	0.577759	25102640	24752280	21691560	1.04	-2.77364	tumor necrosis factor receptor superfamily
SLC25A16	6305280	11732720	2289400	0.374605	27639080	27805960	21684720	0.742807	-2.77345	solute carrier family 25 (mitochondrial carrier; Graves disease autoantigen)
RRM2	9538680	12687400	10594120	0.573357	32832080	29737800	33460400	0.853984	-2.77275	ribonucleotide reductase M2 polypeptide
MFSD4	1738400	1961920	1919400	0.448908	16060440	15998200	15400520	0.92265	-2.76678	NA
TRIM41	740640	771600	659960	0.272067	14664120	13355640	13887920	0.87128	-2.76621	tripartite motif-containing 41
KCNJ4	6419280	6874240	8835280	0.625588	31791320	31941960	32468720	1.00593	-2.76516	potassium inwardly-rectifying channel
RPP25	3107360	3057640	3419080	0.603843	15109920	15975240	17641280	1.05647	-2.76346	ribonuclease P 25kDa subunit
SLC17A2	3660080	3999560	3724640	0.541004	24712720	22753640	23099760	1.02344	-2.76197	solute carrier family 17 (sodium phosphate)
ZNF438	14149160	13406760	13161840	0.708185	33176480	30424400	33755800	1.02255	-2.76065	NA
UFC1	6040200	5668520	5860200	0.516533	31294040	28555760	32950760	0.858105	-2.76019	similar to Ufm1-conjugating enzyme 1 (Ubiquitin-fold modifier-conjugating enzyme 1)
FAU	12475080	11603800	13197080	0.732469	22594920	22636280	19300480	0.991809	-2.75466	Finkel-Biskis-Reilly murine sarcoma virus (FBR-MuSV) ubiquitously expressed
PINK1	6071280	6396040	5483320	0.616222	27175560	30804640	30522320	0.909372	-2.75268	PTEN induced putative kinase 1
PMPCA	13649360	14783360	12921920	0.742054	20981680	20589120	20152360	0.972212	-2.75	peptidase (mitochondrial processing) alpha
MRGPRF	5367560	5386160	2826960	0.558293	17995680	19115120	17407320	0.971042	-2.7408	MAS-related GPR
PPM1E	1837880	1852000	2621320	0.530172	18323080	17694040	16290320	0.93589	-2.74005	protein phosphatase 1E (PP2C domain containing)
TMEM9	15046280	16719320	14564520	0.742391	35628440	34157120	34106240	1.06614	-2.73958	transmembrane protein 9
COPA	2977600	3111320	3217440	0.383372	24634080	21844720	22290240	0.835535	-2.73646	coatomer protein complex
C17orf80	4028800	4046880	3329240	0.639292	19634000	19718120	20224760	1.11124	-2.73583	NA
TRIM59	8757440	4390320	4171920	0.494572	24662200	27079320	26712160	0.8995	-2.73574	NA
IFT52	4475800	11589480	10007720	0.549075	26247760	31911200	33022160	0.906301	-2.73507	NA
LOC388890	13107480	16794640	13695040	0.689504	31454320	33577800	31383560	0.984311	-2.7292	NA
PADI4	3888200	4043720	3969640	0.493461	17850000	17000920	17128760	0.788326	-2.72644	peptidyl arginine deiminase
ZNF641	4210760	4727720	4571920	0.591878	21198400	21318160	20725680	1.00394	-2.72092	NA
RASL11A	8948800	8494200	6346040	0.676593	23777280	29448800	28526600	1.08168	-2.72086	RAS-like
LOC84664	2650400	2722720	2796600	0.378319	16920200	17865560	17397240	0.922718	-2.72073	NA
TAF3	1912280	2639360	2401440	0.39745	16841720	17294920	16492160	0.962255	-2.71425	TFIID subunit (47 kDa)
DDO	4225160	4621280	7859560	0.49578	21735080	21537400	19844160	0.9275	-2.71293	D-aspartate oxidase
SFRS8	2937600	3006200	8595840	0.530887	20608880	15623960	18147400	1.03632	-2.71192	splicing factor
CREBZF	1844840	2040320	4863240	0.542538	17685560	21613520	19225640	1.05714	-2.70911	PHD zinc finger protein
CLEC4G	3341760	3888040	3488240	0.557257	30450360	31844000	29586920	1.00395	-2.70002	NA
LY9	6515560	6721720	21023040	0.474808	30890400	37817160	37595800	1.02234	-2.68981	lymphocyte antigen 9
CCDC9	11281440	9126840	8457040	0.528644	35608760	35680760	32769560	0.860708	-2.68808	coiled-coil domain containing 9
LOC400659	13502240	13040080	11022160	0.69401	37832000	33081360	36194240	0.987566	-2.68669	NA
C1orf157	8867720	9847400	13811440	0.627296	39347640	35805760	35026840	1.13145	-2.68356	NA
RRM1	10808360	8816080	12007600	0.552991	30845680	31437120	28904640	0.810296	-2.67853	similar to ribonucleotide reductase M1
UBN1	15794680	17668240	15968280	0.608821	34059440	33435920	35330680	0.898189	-2.67813	ubinuclein 1
LOC388791	14106720	22159880	13023480	0.717059	34253040	36044520	37360920	1.01962	-2.67797	NA
FHDC1	1649760	3471800	4602160	0.375883	15014040	14771960	15162840	0.891681	-2.67793	NA
CDY1B	15838520	17618400	14069000	0.695104	35883160	32803160	34546280	0.987473	-2.67672	chromodomain protein
DUSP16	2791680	2321720	3104160	0.612693	20040800	17762800	18775840	1.07458	-2.67545	dual specificity phosphatase 16
AICDA	15240640	15135880	14860400	0.688444	36250840	37670640	35361920	1.01535	-2.67245	activation-induced cytidine deaminase
KIAA1409	2695760	2312960	2532000	0.475024	18644600	17991960	18875040	0.93682	-2.67162	KIAA1409
HCRT	13233520	14359560	13604720	0.793277	23111520	20444920	22304240	0.951524	-2.66954	hypocretin (orexin) neuropeptide precursor
TMEM178	3642120	4783000	5200920	0.61684	19199920	18933200	19286240	1.03505	-2.66793	NA
S100A1	3473880	3861040	2952760	0.491664	16939680	17545680	19059680	0.944146	-2.66138	S100 calcium binding protein A1
FLJ34048	3985520	5094120	4553040	0.522461	29788200	29749400	29667280	0.932883	-2.66111	hypothetical transcript
C9orf140	1106960	3680480	5960840	0.436002	16787800	16537480	15763640	1.00979	-2.65937	NA
GPR141	6371800	5577640	4627080	0.578315	18390400	16446960	18530640	0.996015	-2.65908	G protein-coupled receptor 141
LOC339290	4426960	4499120	4097800	0.568478	30498600	31354680	28917920	1.0163	-2.6589	hypothetical protein LOC339290
CCDC28A	4417400	4470160	4176680	0.497628	14956320	15766400	14329680	0.785617	-2.65736	NA
HPCAL1	1809920	1375880	1404680	0.43943	29465400	27223720	26217720	0.984101	-2.65386	hippocalcin-like 1
LOC255324	12211800	11869200	12745760	0.644291	29837360	30279680	28385840	0.996757	-2.6525	NA
HPCAL4	6161600	5846960	6875640	0.661828	40459320	34453520	38620760	1.07825	-2.65198	hippocalcin like 4
LOC401062	12395600	11078560	11769040	0.630001	28151480	29120400	31035840	0.975777	-2.6518	NA
STK19	8428840	7700160	8010240	0.634062	24621080	23639720	23639720	0.929469	-2.65113	serine/threonine kinase 19
POU5F2	4372880	8804320	5735800	0.56408	19664080	17015800	17942200	0.939111	-2.64982	NA
CD53	11069240	10520920	9638160	0.706324	16561360	19379000	19250920	0.948517	-2.64462	CD53 molecule
SARM1	3759960	4065040	4017680	0.60894	15091160	15157400	15799840	0.957519	-2.64209	sterile alpha and TIR motif containing 1
LOC388780	14456520	9119600	13346760	0.64609	30048560	32377960	32000760	0.894187	-2.63267	hypothetical LOC388780
PTMA	13315680	12291360	13761200	0.775827	21767160	22414840	22766560	1.00577	-2.63093	prothymosin
SLC25A30	12860160	14897760	12515760	0.688203	34775480	32595600	35729840	0.976637	-2.63049	solute carrier family 25
FGF14	6089920	6296600	7012240	0.638545	20051680	16744080	17123960	0.939387	-2.62096	fibroblast growth factor 14
NUFIP1	15084680	883000	14590000	0.553348	38467120	37505320	36938240	0.896323	-2.61938	nuclear fragile X mental retardation protein interacting protein 1
LOC400551	13462880	18534680	11153600	0.700474	31944160	34382440	30531560	0.984163	-2.61579	NA
LOC401038	10558040	11762240	10856600	0.660938	30900880	30177400	29126040	1.01624	-2.61573	NA
UBA52	16618560	15134720	14985680	0.861254	23916160	24044840	22225480	1.0274	-2.61461	ubiquitin A-52 residue ribosomal protein fusion product 1
PEX16	13183920	12579360	12338840	0.845141	20438040	17660240	18098640	1.09725	-2.61459	peroxisomal biogenesis factor 16
FATE1	1180280	2767480	2915440	0.435899	17117360	18155120	17727360	1.02215	-2.61405	fetal and adult testis expressed transcript
GPR3	6697400	5671240	5738320	0.603357	24660560	20300080	16374560	1.03655	-2.61121	G protein-coupled receptor 3
VNN1	22518720	17492440	19048800	0.720017	38893320	39958560	39133080	1.05287	-2.60865	vanin 1
EMP1	4266680	4609560	17972800	0.405051	25286560	33351600	20405440	0.852424	-2.6062	epithelial membrane protein 1
SAMD3	6508520	3898560	2838080	0.558571	20675080	18492680	19086880	1.08664	-2.60604	sterile alpha motif domain containing 3
DYRK4	16942160	14547640	12976160	0.797585	28139560	27283080	26356080	1.08504	-2.60563	dual-specificity tyrosine-(Y)-phosphorylation regulated kinase 4
VAC14	14055040	14371880	15075160	0.609712	30135200	31234120	32372000	0.890875	-2.59838	NA
ZNF44	1932480	1881600	3039960	0.511598	20249960	11556960	17971520	0.959139	-2.5937	zinc finger protein 44
TBC1D13	2609040	3246600	4060320	0.511645	15509200	15542480	14922720	0.855992	-2.58778	TBC1 domain family
RASGRP2	2183320	3370720	2650680	0.487653	19772960	20193560	18837280	0.916738	-2.58528	RAS guanyl releasing protein 2
C20orf195	1701680	2852400	2067480	0.381335	13359680	9532240	15120400	0.873572	-2.58517	NA
TERF2IP	3440360	2799840	3898800	0.599023	20088360	18955000	21255440	1.12069	-2.58432	telomeric repeat binding factor 2
C14orf159	1368520	1330640	1419600	0.417734	14590280	14966640	16630080	0.955857	-2.5836	NA
ALS2CR8	18426600	16301000	17096000	0.992914	21472400	22501520	1641280	1.32395	-2.58143	amyotrophic lateral sclerosis 2 (juvenile) chromosome region
FSD1L	6546120	6970560	6935640	0.654148	29447600	29809760	29411360	1.02184	-2.58051	NA
CYP4F3	20206040	5216320	4369560	0.360528	23885880	41870400	26896400	0.749021	-2.57245	cytochrome P450
ZNF117	7733200	18559520	6489280	0.592143	43587040	45591280	41580880	1.21209	-2.57167	zinc finger protein 117
NIP7	7404080	6469600	9853240	0.663679	36466600	36966320	36984280	1.04541	-2.56658	NA
GLTSCR2	5832040	8768640	13695000	0.567698	17484960	14278000	17827080	0.956502	-2.56602	glioma tumor suppressor candidate region gene 2
ZNF292	4624680	4649080	4606440	0.564268	14172040	16415240	18433040	0.877987	-2.56496	zinc finger protein 292
PMVK	9189680	7239640	7478320	0.604399	20603880	19970320	21130280	0.872319	-2.56408	phosphomevalonate kinase
BMP10	7983600	9933680	8272280	0.386924	0	27578760	24242280	0.619537	-2.56344	bone morphogenetic protein 10
PARG	4367440	5914800	9547200	0.571309	22550320	24272760	23308840	1.03148	-2.56262	poly (ADP-ribose) glycohydrolase
LOC389305	14056800	15410440	14844520	0.699641	32476400	32208960	30893360	1.01412	-2.56051	NA
SS18L2	5942800	11997400	11126600	0.612718	32040080	29687680	33667920	0.95822	-2.55999	synovial sarcoma translocation gene on chromosome 18-like 2
MUC5B	5273960	5652440	15911840	0.377353	27925200	27860000	38426200	0.781009	-2.55624	mucin 5B
ZNF526	478640	471560	11587160	0.374373	18083000	18192520	17811520	1.10734	-2.5475	zinc finger protein 526
DDX49	2900800	3868920	4267440	0.592303	20503520	20322440	19262120	0.990497	-2.54633	DEAD (Asp-Glu-Ala-Asp) box polypeptide 49
C11orf16	3133240	3063440	2959160	0.527166	19988840	19171360	18581760	1.0097	-2.54614	NA
HUNK	16872320	12142600	14590200	0.786558	23427720	21505520	23499720	1.05422	-2.54449	hormonally up-regulated Neu-associated kinase
KCTD7	2839120	2970760	2903320	0.472317	16038800	16540720	15480560	0.916854	-2.54429	potassium channel tetramerisation domain containing 7
STK36	9863640	8509320	7840640	0.67887	26463240	27707160	27707160	0.978286	-2.54355	serine/threonine kinase 36
OMD	5787040	11652360	4844520	0.356607	26690920	24773720	21573200	0.724449	-2.54231	osteomodulin
FLJ14641	1764160	2179200	2347800	0.428954	18960520	17738880	18207960	0.983394	-2.54125	NA
RFX1	3888320	3374800	2937560	0.519863	26769120	28103240	24853960	0.956326	-2.54116	Protein involved in DNA damage and replication checkpoint pathway; recruits repressors Tup1p and Cyc8p to promoters of DNA damage-inducible genes; similar to a family of mammalian DNA binding RFX1-4 proteins
KIAA1602	2618880	2540760	7045000	0.454466	18701640	16960360	16054760	0.855807	-2.53907	KIAA1602
TFDP3	6102360	6694920	5346640	0.617923	31969120	31810800	33211160	0.98505	-2.53598	NA
HIBCH	9932360	3787960	13118480	0.572561	18712520	19529280	17817080	0.972342	-2.53596	3-hydroxyisobutyryl-Coenzyme A hydrolase
FGF20	3830360	4932680	5285120	0.459789	14384280	11766040	12127360	0.6667	-2.5312	fibroblast growth factor 20
ZNF696	1375200	1540400	1610920	0.416876	18611480	20577160	18346240	0.936755	-2.52715	NA
KIFC2	31118000	981880	2321160	0.454504	28596920	27529960	22282800	0.930615	-2.52635	kinesin family member C2
ANGPTL4	2861120	2408360	3206520	0.603438	17224920	15603640	15942600	1.14176	-2.52205	angiopoietin-like 4
USP47	4928760	3982960	3452680	0.693838	20574840	20569080	20211560	1.144	-2.51904	ubiquitin specific peptidase 47
RNF152	12393560	12889440	13396520	0.677641	30208320	26909440	30703880	0.948555	-2.51773	ring finger protein 152
LOC401397	13598520	15758320	12961320	0.678435	31831880	30490240	33747720	0.970213	-2.51727	hypothetical LOC401397
SUV39H1	2163480	2201080	2339960	0.606209	18299760	17796640	17271680	1.12641	-2.5171	suppressor of variegation 3-9 homolog 1
LOC399712	11883240	11485240	10029440	0.638337	30731600	31598400	30884680	0.918716	-2.5152	NA
PABPC5	5383240	4608280	4909800	0.635942	21151040	20034680	16380720	1.03673	-2.51376	poly(A) binding protein
LOC400552	20311320	14235600	12187920	0.65107	29170440	30178520	29743200	0.905435	-2.51276	NA
SOX12	4630120	5047280	5151360	0.398197	24606760	25693640	25310360	0.805062	-2.51151	SRY (sex determining region Y)-box 12
CCDC13	1414880	1732880	1682800	0.396454	14063440	13126800	11744680	0.763961	-2.508	NA
CNOT3	3380160	3958240	2864160	0.541837	21301120	21109320	15583280	0.997969	-2.50682	CCR4-NOT transcription complex
C1QTNF9	5307560	4351520	5565280	0.603298	26095960	27295400	28565600	1.03574	-2.50591	NA
LOC144483	12591120	12558480	13620120	0.728027	43284200	34306080	31706960	1.10205	-2.50476	NA
CIRBP	1471800	1408840	1310240	0.454973	21973400	24782600	17162600	0.994709	-2.50424	cold inducible RNA binding protein
SEZ6L2	2097200	3285080	2455200	0.554917	20889680	21692240	19527400	0.925545	-2.50393	NA
C19orf66	3313560	3372160	3715280	0.674494	21718920	20277240	21290720	1.1192	-2.50216	NA
IRS1	16364040	14540720	8995800	0.748055	20733040	18984880	20190040	0.989163	-2.50172	insulin receptor substrate 1
LOC389067	11840280	10601080	8123840	0.613809	28042520	29259560	29368960	0.919694	-2.50103	NA
TTLL5	2996800	3186560	3391360	0.658963	13916800	14616760	15652520	1.01156	-2.50038	NA
OSGEPL1	2590400	9027800	4292560	0.548901	19023320	19340880	19365680	0.985962	-2.49966	O-sialoglycoprotein endopeptidase-like 1
ERAF	3251920	2207400	2352440	0.493606	31009760	31506840	29203400	1.06887	-2.48968	erythroid associated factor
SPG21	8401360	7593480	6623720	0.693502	35402760	35750720	37195920	1.09572	-2.48772	spastic paraplegia 21
AGPS	13962560	13163080	13181720	0.800254	28272560	25016080	24735760	1.0248	-2.48723	alkylglycerone phosphate synthase
LOC391257	20494040	13391280	10200680	0.634183	31892320	30367600	30351280	0.877659	-2.48598	NA
EPHB2	13891560	15389160	12977600	0.752778	25782760	26700760	26162000	1.00976	-2.48485	EPH receptor B2
LOC390338	11201400	12402680	11833640	0.65575	28836080	26191080	33687400	0.94005	-2.4797	NA
ZEB1	5103520	4380440	3321160	0.576623	31080960	28883320	26355440	1.04645	-2.47901	NA
DHRS12	2242000	1436200	1574080	0.46016	18536520	21088960	24437280	0.997451	-2.47815	NA
LOC283731	8946160	8303800	7130840	0.656771	39484880	39489160	37612560	1.12418	-2.47725	hypothetical protein LOC283731
HS3ST3B1	3486520	3417040	3373080	0.569784	18732400	19331720	20275080	1.01004	-2.47674	heparan sulfate (glucosamine) 3-O-sulfotransferase 3B1
LOC400734	12806240	12806560	12017720	0.641506	34661040	29624960	26451480	0.964995	-2.47368	NA
UCN2	1404960	2438720	2971320	0.463454	20756200	18203600	17891400	1.03392	-2.47291	urocortin 2
ACPT	13776080	13056800	12311080	0.817293	28668080	27437360	24573280	1.0438	-2.46969	ACPT (ARABIDOPSIS CIS-PRENYLTRANSFERASE); dehydrodolichyl diphosphate synthase
LOC402671	15457640	15139200	15348080	0.627072	34269400	31795160	32044360	0.899394	-2.46954	NA
RHBDD3	3780240	3682960	3969600	0.460254	14900520	14271040	14771560	0.703358	-2.46828	NA
SLC5A5	14768960	9013560	12724960	0.763971	16221200	21054960	20607000	0.998108	-2.46678	solute carrier family 5 (sodium iodide symporter)
USP3	15157360	12977120	15717680	0.846971	23481040	22469400	20559920	0.999342	-2.46471	ubiquitin specific peptidase 3
PLEKHA4	2047440	2460880	2410040	0.532354	17421680	16955880	17700400	0.994835	-2.46298	pleckstrin homology domain containing
MAF	4375840	5329600	6990640	0.589112	33009080	28134480	28151120	1.07241	-2.46153	v-maf musculoaponeurotic fibrosarcoma oncogene homolog (avian)
C11orf49	1081040	1239800	1320400	0.388154	14161480	14047320	15448320	0.855526	-2.46105	NA
TRMT112	5765360	6133520	7931640	0.583599	29770360	35839720	32748640	0.909037	-2.46068	hypothetical protein HSPC152
KRT84	15663600	4876520	6425560	0.530958	33137320	31984960	29612840	1.06895	-2.46048	NA
PAK6	11274040	10975840	11103600	0.710874	32722280	32429520	31859600	1.01206	-2.45913	p21(CDKN1A)-activated kinase 6
SHROOM3	1847720	2166880	1820040	0.575094	22104880	19460000	21970400	1.07937	-2.45678	NA
SLC37A3	3206280	2945720	3210240	0.454118	19329600	17678600	19283800	1.01278	-2.45542	solute carrier family 37 (glycerol-3-phosphate transporter)
DEFA1	4382320	5685320	5588040	0.538789	33112440	34036680	34029080	1.08641	-2.45462	defensin
PSG5	19214280	5978000	7788760	0.564944	36427640	36773240	31699840	1.12352	-2.45389	pregnancy specific beta-1-glycoprotein 5
MYF5	3808800	4524720	3815800	0.526661	21158200	23167720	16167480	0.956754	-2.44675	myogenic factor 5
RNASE7	2871840	2914920	2535480	0.386948	18343480	15832560	14555320	0.857444	-2.4455	ribonuclease
BRD1	4574160	5594040	5231880	0.666594	18535240	18541000	19751440	1.01106	-2.43905	bromodomain containing 1
PRKACG	10709360	9248280	10113600	0.719061	25109920	24410880	23535920	1.02266	-2.43869	protein kinase
EGFR	16101400	14451160	12822560	0.778612	26042160	26194720	26120400	1.03983	-2.43442	epidermal growth factor receptor (erythroblastic leukemia viral (v-erb-b) oncogene homolog
POLD3	4726080	3772120	2736440	0.56784	21234040	20514080	18215560	0.987428	-2.43326	POLD3
PCDH9	16656840	16494680	10092760	0.812529	22987600	20392240	20757240	1.01792	-2.43315	protocadherin 9
PTHLH	8393840	7890680	7642960	0.623513	22133080	19385600	19588280	0.892613	-2.43025	parathyroid hormone-like hormone
TSPAN15	3407920	4469360	3626600	0.644001	20846520	20936840	20917480	0.974949	-2.42909	NA
C10orf129	3467320	4232080	3764120	0.650906	18644840	19513080	17048880	1.04355	-2.4287	NA
ADNP2	6623640	7021800	6555480	0.660222	20923160	21238560	21466080	1.00246	-2.4282	NA
LOC400669	11720600	12216760	13194560	0.649667	30200880	30585120	29148240	0.894335	-2.42797	NA
LOC389538	13838680	16383800	14277600	0.713865	35217560	32047320	32582520	1.00772	-2.42792	NA
ATPIF1	3918920	4626640	4547120	0.608648	18196360	17538200	15905920	0.974873	-2.4266	ATPase inhibitory factor 1
UCP2	10759040	11975960	10949280	0.733808	21624120	21303640	22690440	0.96074	-2.42618	uncoupling protein
GJB7	7659840	9773280	9590240	0.662748	31872000	29079520	30604920	1.00343	-2.42558	gap junction protein
GLIS3	14790160	14735680	13771680	0.695689	28271640	27286120	27637880	0.960776	-2.42381	NA
GREB1	2041680	1829760	1763560	0.428398	12560880	12644440	11096440	0.745471	-2.42304	GREB1 protein
CHST1	4796720	5762120	10071880	0.589511	24622880	23432920	22202080	1.03276	-2.41996	carbohydrate (keratan sulfate Gal-6) sulfotransferase 1
NCR1	2005520	2268440	2733320	0.570665	20905480	19796160	18213560	0.950185	-2.41898	Ncr1p
LOC400946	12234440	9619040	9485640	0.684519	33311760	35276680	31901840	1.01616	-2.41749	NA
TRIM50	4723440	5029840	5059800	0.599845	16944560	16548440	16063920	0.958523	-2.41484	NA
LRRTM3	9152800	9367400	4219680	0.757934	36114200	36243800	35104640	1.14065	-2.41052	leucine rich repeat transmembrane neuronal 3
PGC	2845640	3569800	1918440	0.257742	15551840	15803320	16348360	0.498787	-2.40988	progastricsin (pepsinogen C)
KIAA1191	2393000	2819120	3056960	0.560997	20676480	22847000	20220120	1.037	-2.4094	KIAA1191
TSNARE1	13814200	13168640	13595720	0.705923	30758360	29573000	29603280	0.972877	-2.40876	NA
LOC154323	8728200	9577120	9010520	0.599082	24385800	24670920	25333240	0.889174	-2.40849	NA
SLC39A1	12754560	14831160	14004240	0.62341	0	39542680	38234120	0.970741	-2.40356	solute carrier family 39 (zinc transporter)
TRIM32	14824160	14517560	14912480	0.886651	23252320	21803960	20597440	1.04396	-2.3977	tripartite motif-containing 32
EDF1	2950640	2764760	2276200	0.485783	8558640	18025920	14862040	0.877431	-2.39757	endothelial differentiation-related factor 1
GFRA4	2623640	3097000	3842640	0.573166	22125120	21683080	22157720	0.953773	-2.39641	GDNF family receptor alpha 4
USP18	22754880	11173840	14548760	0.762163	18434800	19099160	19287040	0.893661	-2.39508	ubiquitin specific peptidase 18
C3orf20	2290880	2329480	2345360	0.438749	17743840	16531480	18380840	0.960874	-2.39474	NA
C20orf20	3841040	4072840	4047320	0.628531	21327360	20150840	20971120	1.01954	-2.3944	NA
LOC284825	5856040	5972440	4992640	0.444684	22568080	23212760	23240480	0.748601	-2.39406	hypothetical protein LOC284825
SRRP35	4692560	5287160	5267360	0.617786	16784520	17006120	16935760	0.981014	-2.39244	NA
LBR	5754480	5903240	7967600	0.688182	21945240	21701960	20894080	0.978916	-2.39054	Lamin B receptor
C1orf112	4886160	4715960	4252040	0.636803	21681040	20557760	20060520	1.02974	-2.38807	NA
IRF2BP2	8408520	7249360	6742680	0.635391	29150240	29001760	29003280	0.958165	-2.38803	interferon regulatory factor 2 binding protein 2
TP63	4254000	3496400	3214080	0.492323	23457200	21425320	15096480	0.881644	-2.38724	NA
TET3	12043760	13700080	11747600	0.67117	29838160	29356720	29658000	0.919385	-2.38665	NA
CHMP7	2518520	644840	597200	0.351335	17674880	14587240	13416400	0.961667	-2.38429	NA
BEAN	3579720	4171280	4352400	0.503568	15975280	16663000	15001640	0.937468	-2.38194	brain expressed
GRID2	2782600	3078000	2894720	0.554099	21552040	21823560	19489040	0.917609	-2.38156	glutamate receptor
C16ORF67	1351400	1295600	1185400	0.342306	11389040	10325640	10109160	0.729314	-2.38047	NA
ADRBK2	15693440	14551080	11779720	0.787663	25377840	24623800	24346200	1.0448	-2.38035	adrenergic
PSME2	4846960	4412520	5960000	0.479398	28513000	32675880	28092600	0.937014	-2.37788	similar to Proteasome activator complex subunit 2 (Proteasome activator 28-beta subunit) (PA28beta) (PA28b) (Activator of multicatalytic protease subunit 2) (11S regulator complex beta subunit) (REG-beta)
PDLIM7	1781520	1561320	1289360	0.488586	28622520	29320560	27735840	1.01329	-2.37788	PDZ and LIM domain 7 (enigma)
CNOT1	4235840	4514800	4366160	0.504378	15801400	14776440	15929960	0.756942	-2.37669	NA
PRKAR2B	9941400	9060160	7328000	0.629223	20445160	20961080	21586360	0.881854	-2.3744	protein kinase
ENSA	5002640	6186000	14630760	0.510191	31512560	27547800	23440680	1.0048	-2.37261	endosulfine alpha
LOC401531	10953360	10313800	8658280	0.637788	28253080	27250280	28070600	0.897797	-2.37235	NA
KIAA1429	18590760	13751480	6049760	0.610836	20808400	20265760	20056840	0.908381	-2.36936	NA
ZG16	4773000	7295720	5540200	0.638052	21319480	20116880	20295680	1.00319	-2.36829	zymogen granule protein 16
SLC2A14	3920160	4279320	4372000	0.621117	17400960	16683200	16182680	0.985042	-2.36738	solute carrier family 2 (facilitated glucose transporter)
LL22NC03-75B3.6	1232360	11287440	1311200	0.479291	18827200	18395200	16740160	1.03711	-2.35842	NA
LPHN2	6414160	4411080	4040160	0.682388	20566360	19577640	18910240	1.10541	-2.357	latrophilin 2
SCML2	20792160	13303280	17344120	0.836326	25273640	25976600	26525880	1.03886	-2.35488	sex comb on midleg-like 2 (Drosophila)
LOC400856	13391800	15023120	13992840	0.712296	32253000	31989840	31239640	0.971764	-2.3522	NA
PLCB4	12536240	14228000	12750800	0.837172	23339160	20699480	21851160	1.05737	-2.35126	phospholipase C
AURKA	8727400	7600080	6359440	0.587198	22562760	23041280	23041280	0.820583	-2.34626	NA
FAM91A2	1960960	2656800	2263760	0.5826	18417040	18462520	17290840	1.06013	-2.34502	NA
LOC284628	6735880	6397320	6050800	0.648579	36924160	37397360	34846720	1.08428	-2.34432	hypothetical protein LOC284628
SPNS1	2327720	2463560	2588720	0.441534	15422120	14925000	14393720	0.949937	-2.33941	NA
ATP5G3	4439400	13326400	4847080	0.467893	26240160	26986080	29362440	0.913907	-2.33671	ATP synthase
TICAM1	2324600	2673040	2733000	0.546695	13851920	13965720	14559680	1.00186	-2.33658	NA
FKBP9L	4795800	4235360	4669440	0.389258	21921400	16981920	18540840	0.582931	-2.33465	FK506 binding protein 9-like
KRCC1	7945360	7737240	6608120	0.68386	34836520	34300720	34809360	1.05171	-2.33335	NA
C16orf87	14827120	13491800	13346120	0.732807	33619320	33489040	31035200	0.996654	-2.3329	NA
LOC143188	3996080	3999040	3732800	0.683522	19953760	20116600	18037800	1.07667	-2.33255	hypothetical LOC143188
HIST1H3G	11569160	11716080	12564560	0.687446	37123280	34210920	35144640	1.0258	-2.32934	histone cluster 1
SIRT7	6153560	6185120	6148920	0.642521	32173400	31297200	31347160	0.986906	-2.32915	sirtuin (silent mating type information regulation 2 homolog) 7 (S. cerevisiae)
LOC400969	12189800	13026360	11432880	0.692235	35290240	35464080	35412600	1.01543	-2.32899	NA
BIRC5	2721400	2843000	3800000	0.561398	21297480	19608600	20734040	0.994812	-2.32863	baculoviral IAP repeat-containing 5 (survivin)
C2orf37	1484920	1314320	1621960	0.521577	20250480	20086800	19401400	1.09962	-2.3278	NA
MUCL1	5121520	5053840	4671800	0.673269	21854400	20755240	20492360	1.0578	-2.32491	NA
SEZ6L	1859240	2007520	2427400	0.537661	11095080	14377040	16318600	0.799936	-2.32424	seizure related 6 homolog (mouse)-like
LOC390271	12892400	12650760	11683400	0.639826	29478080	31487160	30869960	0.896112	-2.32295	NA
GUSBL2	8181920	8891120	9513160	0.651629	29867760	30398440	28572680	0.97366	-2.32289	NA
ATG2A	6886840	7722560	6253600	0.672292	21526920	21502880	22625640	0.997271	-2.32136	NA
STXBP1	3710040	5301920	4931240	0.533925	28359400	31026720	30891560	1.01939	-2.31906	syntaxin binding protein 1
RTF1	6275680	7346480	7677200	0.762202	23824360	23571440	22416040	1.13257	-2.31902	NA
RABAC1	15342160	16181200	16003520	0.76145	23480960	22147960	23925200	0.957748	-2.31883	Rab acceptor 1 (prenylated)
ADAM21	17923120	15339080	16512960	0.714981	39761560	36612960	34788520	1.0034	-2.31775	ADAM metallopeptidase domain 21
LOC202181	14339600	10972840	13698800	0.674756	30140320	28983080	28779160	0.910909	-2.31113	hypothetical protein LOC202181
RPL10A	8460840	8651560	8026880	0.533205	29138320	29888320	28716680	1.03347	-2.31086	ribosomal protein L10a
SLC30A2	1985320	5341680	3974120	0.449402	26096440	21595800	16991120	0.849856	-2.30751	solute carrier family 30 (zinc transporter)
CAMTA2	14288840	11302560	9807360	0.703941	18651320	20447360	20855320	0.907868	-2.30698	calmodulin binding transcription activator 2
KIF5A	1338160	2348360	2224760	0.604865	18860320	20010080	19383320	0.987455	-2.3063	kinesin family member 5A
PCSK1N	9579160	9549840	9465360	0.697303	0	34650600	36688560	1.06184	-2.3061	proprotein convertase subtilisin/kexin type 1 inhibitor
LOC399968	12565680	13389760	13273360	0.697942	32280760	30367040	28658280	0.97649	-2.30379	NA
KLRG2	8600640	8757960	2629720	0.707003	32181080	31171880	31614440	1.03252	-2.30255	NA
NUP62	11440360	11436600	12635200	0.711664	39427600	37139760	33792240	1.06012	-2.30106	nucleoporin 62kDa
GLYCTK	4304840	4109800	4799280	0.66229	20566440	20053840	19428200	1.03206	-2.30036	glycerate kinase
ZBTB40	4276080	4530480	4725880	0.504507	18071000	18143160	18289360	0.859134	-2.30005	NA
LOC151451	9117120	10261920	9347320	0.682862	27964960	28225840	26264680	1.01348	-2.29737	NA
RLBP1	12229960	12722040	10524880	0.747908	18463680	17710440	18762640	0.937403	-2.29731	retinaldehyde binding protein 1
SCRT2	2322720	5792560	2948320	0.470865	17707240	16247080	17269160	0.994497	-2.29603	scratch homolog 2
RNF170	3116280	2420360	2711880	0.510175	19605480	19560240	19332560	1.06641	-2.29537	NA
TLR2	9462920	9249640	10101480	0.693231	21819120	25043960	23326560	0.972302	-2.29175	toll-like receptor 2
BNIP2	4726760	2686400	3199800	0.589947	16219360	16527800	17459160	1.05099	-2.28908	BCL2/adenovirus E1B 19kDa interacting protein 2
SF3B2	5797320	6478080	7473800	0.667394	20873320	21007440	18353560	0.989818	-2.28897	splicing factor 3b
IL18RAP	2328560	2361480	2935480	0.593043	20439400	20387120	20941920	0.964197	-2.28809	interleukin 18 receptor accessory protein
LOC389055	9107040	9447240	8019040	0.652696	29235600	28978000	27503240	0.951786	-2.28773	NA
COX16	7241400	6648960	6838960	0.749642	37922080	38826240	38601320	1.13984	-2.28746	NA
TMEM33	4259440	3679720	3998040	0.614664	21540320	24389640	20263680	0.969504	-2.28556	transmembrane protein 33
ERGIC2	6130840	6613960	6033440	0.652975	33079000	33740320	36065240	0.994691	-2.2823	NA
LOC283586	5556080	5230720	5520080	0.733284	26432120	26288480	24220440	1.08977	-2.282	NA
DOCK1	4367760	2993400	2373880	0.585224	17244880	17038240	15204280	1.0432	-2.2812	dedicator of cytokinesis 1
ZNF41	4475160	4685360	4100880	0.532418	28777360	25267640	27652240	1.01152	-2.27988	ZNF41 protein
CCDC89	12485640	13105800	12596920	0.668524	26955840	29116040	27950160	0.906462	-2.27923	NA
CCDC60	17146640	16167520	16845880	0.765102	27736680	28551560	33855320	1.03888	-2.27891	NA
NAT1	14937720	14868080	13577320	0.771536	20438480	14707480	23007840	0.969496	-2.27605	N-acetyltransferase-like protein
FLJ46365	6723520	6649400	8367600	0.676216	27943360	32047400	32254320	1.00169	-2.27454	hypothetical LOC401459
TIAF1	15514000	15208640	19675240	0.717839	39781600	39419520	37096800	0.997655	-2.27429	TGFB1-induced anti-apoptotic factor 1
PLEKHM1	5850400	6363440	5582760	0.687763	27563840	28006960	26969560	1.16157	-2.27332	pleckstrin homology domain containing
MXD4	4977760	4336080	3812840	0.552415	24062320	21304200	20797720	0.963662	-2.27141	MAX dimerization protein 4
NMUR2	5624600	5134120	4118280	0.630958	21246880	20467720	18349600	1.01066	-2.26929	neuromedin U receptor 2
SMCR8	4861880	4232440	3217800	0.690205	19028280	19152840	18307840	1.06374	-2.26912	Smith-Magenis syndrome chromosome region
OR3A3	5173080	3478680	2987840	0.62231	20913880	17286760	18232080	0.991966	-2.26812	olfactory receptor
DLGAP2	4940600	4977680	6987000	0.679809	24714480	24753560	27761320	1.15074	-2.26753	discs large-associated protein 2
LOC400505	16449520	17537640	16864800	0.630765	31259240	32569600	33647880	0.852129	-2.26692	NA
FAM178B	8384720	8223760	7572840	0.736702	40168040	41460280	40825640	1.11823	-2.26353	NA
CHAD	13519080	6801320	5842880	0.544315	29222480	32100120	21624520	1.03871	-2.26265	chondroadherin
TRIM24	15560760	16754760	15247160	0.88981	25405920	24775280	24306560	1.03834	-2.2625	Tif1p
KRT3	17137240	15535880	16058080	0.877017	25278000	23876880	25180200	1.02357	-2.25935	keratin 3
CHRNB1	7378640	7830320	8118640	0.696558	22217440	21819960	19867400	0.972259	-2.2587	cholinergic receptor
OTUB1	13569400	11222000	14333160	0.888849	19315880	21343120	19312360	1.03628	-2.25546	OTU domain
LOC400680	14414680	14402920	14118160	0.740165	30173080	32488680	32905760	0.997895	-2.25496	hypothetical gene supported by AK097381; BC040866
AGXT2L2	2638720	2756040	3335320	0.496496	21054160	19578280	20656240	1.03181	-2.25381	NA
LOC283887	7929200	8034280	7575080	0.675594	38156760	37659240	38493360	1.10583	-2.25119	hypothetical protein LOC283887
LOC157570	3003520	3103960	2532840	0.497482	15760360	15855880	13645680	0.890069	-2.24991	NA
ZSCAN10	1936720	2080960	2062520	0.524629	21830200	21862160	22121760	1.09573	-2.24886	NA
LOC285777	8994880	8158800	11469760	0.713829	30256680	32321520	30579600	1.02962	-2.24836	NA
LOC286365	9519920	9811120	9288760	0.595493	27019600	27222920	26694440	0.862431	-2.24757	NA
LOC389342	13254040	13846400	13845520	0.717029	30573880	31119800	32068040	0.994803	-2.24754	similar to QM protein
MYO16	5204720	5300840	7015040	0.712534	21177800	20136160	20457440	1.03906	-2.24741	NA
LOC148418	3369040	2924920	2831240	0.598654	17458920	17540240	18153760	1.07493	-2.24737	NA
DEFB103A	3570360	3924600	3668960	0.516075	20568520	20425120	17314960	0.918111	-2.24635	defensin
GRIP2	1713360	1536120	1789960	0.493108	20349240	20306240	18581560	1.01134	-2.24608	glutamate receptor interacting protein 2
RPL37	13076240	10276920	11680880	0.876713	22828960	23287280	21326200	1.08602	-2.23811	ribosomal protein L37
FUNDC1	3599240	4072760	4616600	0.66806	18666720	18848560	18657440	1.03116	-2.23793	FUN14 domain containing 1
KLF11	5406480	6173720	4771000	0.611538	30511520	26278360	27896640	1.05769	-2.23605	NA
NNMT	13638800	13166720	11841960	0.823333	22989760	25150720	24533920	1.02857	-2.23602	nicotinamide N-methyltransferase
C1QTNF2	561240	645400	752280	0.410779	16993040	17007120	16499640	1.05588	-2.23566	C1q and tumor necrosis factor related protein 2
GPR158	2122320	2074040	2750480	0.565361	19353120	18598920	16474840	0.999489	-2.23533	G protein-coupled receptor 158
TPPP	5053960	5124840	6705320	0.706373	20908640	20759200	19981440	1.03533	-2.22935	silk protein P25
LPAR6	5599200	4245680	4796680	0.670427	22079280	16918240	14101160	1.06315	-2.22773	purinergic receptor P2Y
ACE2	13535280	13257160	13036160	0.906796	26526720	27724480	24534680	1.13094	-2.22771	Ace2p
SLC10A1	12157760	10244960	13239120	0.754243	17553200	20380160	19813200	0.965141	-2.22633	solute carrier family 10 (sodium/bile acid cotransporter family)
PCID2	5759120	5376920	4939040	0.652082	21394080	20396960	20229800	1.01989	-2.22355	NA
TMCO5A	3380320	4463640	4414960	0.553704	15280520	14525480	14264560	0.9804	-2.22333	NA
CANX	3334440	2389480	2338400	0.525817	27929240	27549040	30333080	1.05341	-2.2229	calnexin
HIBADH	3333360	4260320	4789520	0.704443	20015760	20051520	19417280	1.03003	-2.22276	3-hydroxyisobutyrate dehydrogenase
PARK7	19094680	20110160	12286680	0.891656	25231240	24524680	22286800	1.09931	-2.22215	Parkinson disease (autosomal recessive
AKR7A3	13666520	12661160	15162880	0.835337	27052560	25649400	22964800	1.04	-2.22114	aldo-keto reductase family 7
LOC388122	17961160	18970760	19238320	0.751941	38369400	38158800	36789880	1.00791	-2.21933	hypothetical LOC388122
VPS18	2114040	1828360	1739800	0.561705	19353560	19855160	18919520	0.986522	-2.21578	subunit of the VPS-C complex
TCAP	18811200	17169720	16120480	0.840085	25969000	22040040	24176560	0.975917	-2.21569	titin-cap (telethonin)
PACSIN3	5053600	4293840	4249000	0.606045	19904560	18017480	18079080	1.04661	-2.21401	protein kinase C and casein kinase substrate in neurons 3
PLA2G1B	2789760	4666160	3797760	0.65457	18190360	19519040	16861120	1.13871	-2.21392	phospholipase A2
C9orf148	13079600	13453080	13177000	0.694058	30801960	0	31268840	0.958435	-2.21331	NA
RHBDL1	4728320	4981760	5804760	0.602948	24647280	23736120	22555320	1.00389	-2.21295	rhomboid
C12orf4	6263560	3985600	9138720	0.782186	26947720	24943760	26383840	1.32265	-2.21094	NA
POGZ	5506120	4745840	5106840	0.494035	16725800	16471040	14418800	0.723216	-2.21074	pogo transposable element with ZNF domain
LOC284393	11330680	10564840	11644840	0.660998	25770440	27682760	27330360	0.951217	-2.21033	similar to QM protein
MICALL2	1592160	1467960	1686560	0.649865	21186240	22043760	20306120	1.32032	-2.20739	NA
FLYWCH2	652360	564200	587680	0.40927	16430200	16747400	15702160	1.03838	-2.20732	NA
PRC1	14163640	17359800	17327360	0.836226	26857920	23539480	24753360	1.03614	-2.20705	Prc1p
C14orf43	496320	506880	378840	0.44449	18151760	17892280	16379960	1.12445	-2.20644	NA
PLK1	5675840	6137080	6306480	0.516009	16485760	16637720	16028680	0.707244	-2.20525	polo-like kinase 1 (Drosophila)
LIG4	15631680	15704800	15155800	0.891843	23186720	23946960	21505240	1.03743	-2.20048	ligase IV
STRA8	8734880	11254120	3038160	0.813354	35422200	35937080	35599760	1.16283	-2.19765	NA
GFI1B	9478240	6927760	2540040	0.562422	30726040	26221480	23686200	0.952241	-2.1963	growth factor independent 1B transcription repressor
RASGEF1C	19532880	13778920	16594840	0.723578	32843760	33257680	33560800	0.962541	-2.19531	RasGEF domain family
ITGB3BP	4270600	6727760	8306800	0.585375	18889800	18087600	19040920	0.799948	-2.19185	integrin beta 3 binding protein (beta3-endonexin)
LOC147710	13438080	14059240	12911520	0.656453	30195640	29706720	28222600	0.942028	-2.18895	hypothetical LOC147710
SCARA5	5111080	6363720	5168000	0.609271	32577960	31851800	34410440	0.98055	-2.18677	NA
GLIPR1L1	6186440	3853760	4082320	0.683745	22576920	18525840	19427360	1.07864	-2.18668	NA
LOC283530	7025360	7025080	4854400	0.716174	28052760	22864600	23866400	1.03515	-2.18628	NA
LOC390877	13777280	15272800	13707320	0.718528	29472280	29335520	29301280	0.959228	-2.18582	similar to mCG5576
LOC388595	10940640	11244960	9065360	0.669858	31251280	31669120	30408360	0.958378	-2.18114	NA
C3orf25	706760	1741280	899040	0.446779	17901720	18154280	18521680	1.12612	-2.18042	NA
KLHDC1	3354560	3850600	4568800	0.716029	19463880	19600000	18701960	1.09213	-2.17743	kelch domain containing 1
MAGEB10	3546200	4429200	4121480	0.658188	18230840	17842000	18634200	1.0039	-2.17649	NA
AMN	17692280	15985000	16245520	0.956271	5498280	22419720	4440120	0.287228	-2.17527	amnionless homolog (mouse)
PNMA5	647480	712000	601160	0.40666	16779800	17651720	17242840	1.02345	-2.17481	paraneoplastic antigen like 5
AIM1	6232360	6047480	5739520	0.555168	29991080	31350280	29952120	1.03522	-2.17161	AIM1 (ABNORMAL INFLORESCENCE MERISTEM); enoyl-CoA hydratase
ACRBP	6476160	7204640	6172160	0.561245	34173360	33098160	31879480	1.03369	-2.17139	acrosin binding protein
SLC40A1	5119560	5089560	4408640	0.605617	28740000	29744000	26173960	1.03556	-2.17064	solute carrier family 40 (iron-regulated transporter)
STK11	10130560	7821160	8376200	0.744461	26573000	25929960	25929960	1.01679	-2.16908	serine/threonine kinase 11
FAR1	1261360	1691760	803840	0.461007	16594360	16971280	16582240	0.934791	-2.16726	NA
BEND2	9710440	5254160	5421560	0.666723	21194880	20784040	20754920	1.01702	-2.16693	NA
MLLT10	6433240	4973560	4185800	0.542241	25536840	20426120	16323520	0.923795	-2.16645	myeloid/lymphoid or mixed-lineage leukemia (trithorax homolog
LOC388690	13429000	14222960	12687440	0.674215	29098680	30068680	29407280	0.963375	-2.16534	NA
CD200R1	2422160	2365320	2829960	0.60431	15173040	15411680	14216800	0.954177	-2.16418	NA
LOC388104	17563120	17488880	16917800	0.665923	30094160	28386640	30415600	0.887948	-2.16381	chromosome 1 open reading frame 37 pseudogene
CDT1	2335200	3625600	4470680	0.515479	18592520	20046200	17865600	1.02866	-2.16338	DNA replication initiation factor
CDC42EP2	4340920	3802600	3418800	0.496359	18914200	15764200	15411480	0.81606	-2.16059	CDC42 effector protein (Rho GTPase binding) 2
SGPP2	5469920	5945760	9470360	0.664714	19818640	20182040	21394440	1.01117	-2.15977	sphingosine-1-phosphate phosphotase 2
SART1	18083560	11968440	18563040	0.827494	25207840	22915240	23917400	1.00878	-2.15502	squamous cell carcinoma antigen recognized by T cells
ACO1	5916200	17952200	5304000	0.466109	26732240	24421600	34671480	0.863112	-2.15432	ACO1 (ACC OXIDASE 1); 1-aminocyclopropane-1-carboxylate oxidase
YTHDF2	6443880	7941840	6708920	0.739124	39532600	38012040	37658040	1.0944	-2.14628	YTH domain family
LCE2A	8924880	6694440	7335680	0.750272	35204720	33908880	32810480	1.07569	-2.1427	late cornified envelope 2A
PPIC	10488080	3883200	7781240	0.467747	28097200	27779320	28300680	0.812756	-2.14251	peptidylprolyl isomerase C (cyclophilin C)
KBTBD5	4117800	4320840	4191920	0.651097	19095080	19017320	18112040	0.988863	-2.14223	kelch repeat and BTB (POZ) domain containing 5
C16orf54	7381480	6871720	7714320	0.629559	34026280	35823880	34281080	1.00717	-2.14212	NA
LOC285401	4302200	3944640	4559680	0.626389	28738480	29428680	30430560	0.999995	-2.14211	hypothetical protein LOC285401
EMX1	3729040	3031200	2634400	0.562052	19155680	18032440	16430120	0.957512	-2.14131	empty spiracles homeobox 1
ZNF23	6035360	6300040	4961960	0.629863	32703320	30757720	30422800	1.14609	-2.1401	zinc finger protein 23 (KOX 16)
LOC391343	13979840	13965880	13333040	0.707	31095800	31712360	29404960	1.00628	-2.13771	similar to CG2839-PA
HNMT	16170280	15306160	14255520	0.857084	29825680	27849640	26980240	1.05914	-2.13644	histamine N-methyltransferase
KIAA1614	3022120	4253600	3202480	0.607066	22441440	21786840	21932760	1.0412	-2.13568	KIAA1614
EIF3M	5099000	4099400	9188480	0.656369	26192120	20374440	20308200	1.05917	-2.13404	NA
HEXB	14806160	13318680	14435200	0.835248	26544120	25502320	23772720	1.03238	-2.12751	hexosaminidase B (beta polypeptide)
DEFB126	2449040	3458520	3024760	0.446044	15665880	16407200	16895840	0.893406	-2.12539	defensin
LOC402675	17891840	17621080	18165720	0.732623	36145560	36646080	36374200	1.00105	-2.1236	NA
IFNA5	7145720	6520120	5869000	0.783006	19498600	20534560	18381840	1.06852	-2.12065	interferon
KIRREL2	1710160	2484840	2415600	0.481345	13068560	12514960	13487280	0.960266	-2.11905	kin of IRRE like 2 (Drosophila)
SLC29A4	18957320	15653560	16758640	0.784555	33061760	36959960	37715000	1.04163	-2.11783	solute carrier family 29 (nucleoside transporters)
SLC26A6	2333320	2468280	2946800	0.632554	19398960	18319440	18949320	1.24674	-2.11775	solute carrier family 26
EDA2R	8945240	9000760	8920600	0.693413	21956160	22587560	20460320	0.946961	-2.11771	NA
LRSAM1	701960	799920	933960	0.415295	15393440	15586360	14190760	1.01669	-2.11516	leucine rich repeat and sterile alpha motif containing 1
LOC153027	12188960	11489680	13381160	0.654487	30740760	30247480	25735200	0.927354	-2.1134	NA
LOC387907	20218880	17116120	19005720	0.761885	37443360	39289240	39525560	1.00644	-2.11328	similar to bA271B5.1 (similar to ribosomal protein S7)
MGC45922	8488520	10016720	9822560	0.643203	36386680	34837920	32736440	1.02084	-2.1122	hypothetical gene MGC45922
C6orf163	12942560	11994400	12781800	0.75141	31460400	31823120	30069800	0.997354	-2.11081	NA
LOC392848	12118360	12053160	12229080	0.637801	29813880	30496720	30135080	0.867978	-2.10898	NA
STON2	1207720	2858760	1043720	0.401101	13011480	12206200	12709240	0.80048	-2.10896	NA
ARRB1	6640880	4287840	3918280	0.655668	21066520	19455960	20115320	1.01184	-2.1076	arrestin
CTR9	5538440	5140320	6620840	0.715372	27156240	24326600	22551920	1.15847	-2.1069	NA
MARCH10	14560240	12751080	12703400	0.712657	27987280	26615040	32125480	0.943459	-2.10662	NA
MRPL24	1897560	2125440	2392680	0.551111	20552240	20048640	19653760	1.08368	-2.1055	Mitochondrial ribosomal protein of the large subunit
LOC387979	25193080	15349520	18572720	0.743734	33379760	33852920	35433480	0.979561	-2.10527	NA
LOC339184	9041520	7196440	6707960	0.672526	28771200	29810080	30318520	0.968734	-2.10486	NA
PIK3C3	13952840	14997560	13539600	0.837592	29348480	22383680	24360560	1.03524	-2.10111	phosphoinositide-3-kinase
C12ORF51	14539560	15610400	11750680	0.730986	28418680	27189240	28141640	0.966994	-2.1002	NA
LRRFIP1	4450680	6784360	5421440	0.682536	25327640	25150920	22658200	1.09263	-2.10011	leucine rich repeat (in FLII) interacting protein 1
RASL10A	2927160	3372640	3410040	0.628192	18136480	17288640	17190440	1.07138	-2.09907	similar to Ras-like protein RRP22 (RAS-related protein on chromosome 22)
MEF2B	6645360	7199440	8218640	0.683616	33376480	31080880	30092800	1.1428	-2.09848	myocyte enhancer factor 2B
KIAA1377	3093880	2837600	6177160	0.606094	20170080	20654640	21982880	1.04009	-2.09662	KIAA1377
TUBG2	16305040	16869320	16711600	0.698575	30721520	33642560	33127600	0.952206	-2.09492	tubulin
ZNF324	5812560	5390360	6157960	0.699169	21332600	21113040	20134880	1.00118	-2.09489	zinc finger protein 324
LOC401048	13708560	11513480	12384480	0.692131	32073760	30928680	33535720	0.978687	-2.09452	NA
PRKD2	11942560	8861680	10250800	0.774248	25312680	24245840	26360240	1.04369	-2.09417	protein kinase D2
ORMDL1	10270800	8599720	8556760	0.791175	35548400	34652120	33170320	1.16449	-2.09405	NA
STAMBP	6825160	4705120	5157200	0.588225	21745760	17657520	15551680	0.95281	-2.09385	STAM binding protein
LOC401121	10814440	11317920	11968800	0.618188	22817080	23696560	23971200	0.839017	-2.09384	NA
NACAD	4940400	5894920	5409280	0.600353	18890760	18389960	17594040	0.859297	-2.09049	NA
ITLN2	3898120	4666160	3673840	0.69405	18986360	18328760	17719000	1.04067	-2.08747	intelectin 2
NEUROG2	1985280	2299880	2201080	0.657024	22598040	21382720	21278880	1.12128	-2.08729	neurogenin 2
MMP24	2903880	3337680	3188120	0.611863	16716240	17375880	15235960	1.04112	-2.08573	matrix metallopeptidase 24 (membrane-inserted)
VPS4A	14931640	17806000	15821240	0.727248	0	40026760	45750760	1.07012	-2.08375	vacuolar protein sorting 4 homolog A (S. cerevisiae)
RNF144B	15552360	16659760	13546520	0.666299	29582600	30334640	30747000	0.875612	-2.08294	NA
MRPL37	8336080	6287080	6702240	0.650664	34650800	35282720	33874920	0.947832	-2.08207	Mitochondrial ribosomal protein of the large subunit
C7ORF63	1847480	1809960	1757000	0.519703	17162080	18563360	16728760	1.01217	-2.08093	NA
FBXW12	10721960	6224360	5406560	0.617708	27036400	24972400	25030960	0.975817	-2.07732	F-box and WD repeat domain containing 12
ITPRIP	2405520	2458800	2440080	0.565059	18337200	18890760	18250480	1.114	-2.07683	KIAA1754
PPP1CA	2539240	2747880	2882800	0.686538	20647560	20299000	18465160	1.06317	-2.07326	protein phosphatase 1
FAAH	3548040	3427640	3465160	0.568579	16397600	16339720	15907880	0.961997	-2.07248	fatty acid amide hydrolase
LOC401548	14181520	12809160	13305600	0.704259	30708760	0	30982440	0.952563	-2.07024	NA
LOC389100	13605920	11542480	13707480	0.692877	29110120	31151800	28113480	0.975687	-2.06852	NA
ZNF608	2075840	2327440	2829200	0.589147	18479160	17975200	17755080	0.997142	-2.0674	zinc finger protein 608
PDLIM4	4167880	3634240	7487320	0.572655	18704720	19512720	19930280	0.956055	-2.06722	PDZ and LIM domain 4
VWCE	11065960	13507760	13882200	0.71196	30119920	26411280	27105720	0.935097	-2.06694	NA
GSK3B	16133720	15923560	11527000	0.765498	19953680	18993560	19418000	0.967782	-2.06548	glycogen synthase kinase 3 beta
LOC155435	2634320	2395720	2917280	0.53626	16887480	17456320	14667320	0.917434	-2.06469	NA
MAT2A	5939760	7240120	6267480	0.578661	35226720	35398760	32401840	1.04744	-2.06288	methionine adenosyltransferase II
LOC285658	11919680	11089720	11333000	0.694543	31997800	32197120	32235800	0.975477	-2.0606	NA
TRIT1	4735800	4190200	3938560	0.743395	19553280	23361520	22555000	1.1171	-2.05653	tRNA isopentenyltransferase 1
RNPEP	2425360	3032240	2590800	0.626065	19769760	17303480	17715080	1.05245	-2.05636	arginyl aminopeptidase (aminopeptidase B)
CNN3	5341760	3826200	12375440	0.609739	29322440	30745000	28664080	1.07831	-2.05369	calponin 3
DPYD	3523840	3965360	4795840	0.721502	17376480	16147720	15516760	1.21334	-2.05205	dihydropyrimidine dehydrogenase
ZFC3H1	12194160	12731400	13735600	0.700726	30196840	28209400	30611400	0.919701	-2.05165	NA
RAB15	11481200	11713480	10598840	0.66522	29097000	29837720	30811720	0.947486	-2.04986	RAB15
SOX9	5842040	7226880	4007320	0.599541	25599320	28498640	27689120	0.985357	-2.04693	transcription factor SOX9
KIAA1324L	13873160	14379360	14956160	0.755609	33474760	32388920	32186080	0.993636	-2.04562	NA
NCCRP1	16722560	23151600	12533800	0.75753	33577640	38137600	34001280	0.99417	-2.04467	NA
C17orf69	2705360	2323080	1730400	0.501409	13329440	13875560	12685920	0.844008	-2.04437	NA
MOBKL2A	4423600	4406120	3926640	0.689836	21192800	19876480	19704960	1.02654	-2.0396	MOB1
EXTL3	12961240	14767280	13629360	0.85964	26819040	24902360	16843720	1.0513	-2.03921	exostoses (multiple)-like 3
LOC285740	8543840	7615800	6853040	0.672575	36298920	36838320	35715840	1.05171	-2.03906	hypothetical protein LOC285740
ELP4	15581120	5044400	15620920	0.618664	34382400	34556400	36830600	0.883041	-2.03845	Elp4p
LOC387702	14828680	12921320	13024880	0.815604	33447800	0	33615840	1.09601	-2.03666	NA
DKK2	10220880	3565680	11673760	0.608628	26490720	28136520	28322760	0.86962	-2.03591	dickkopf homolog 2 (Xenopus laevis)
WDR77	1000160	1460480	1522080	0.42903	14645400	14122120	15233040	0.821706	-2.03561	NA
CYP4A22	7497120	6174240	6834000	0.621163	26878520	25124920	23026280	0.880371	-2.03434	NA
COL9A3	16086040	16105760	16666000	0.881811	23421480	22822880	26544800	1.01692	-2.03414	collagen
IRF9	7740720	6672120	6102160	0.688266	28665360	25738080	27824080	1.13604	-2.03217	NA
IL6ST	6673400	7362520	8631880	0.73968	19834400	20441800	21515400	0.997635	-2.03154	interleukin 6 signal transducer (gp130
OR7E156P	12868560	9744360	10394200	0.624798	32303040	36258680	32742240	0.975665	-2.03006	olfactory receptor
FBXL8	2965440	3913280	3375920	0.664679	18497800	18400880	19416240	0.995655	-2.02896	F-box and leucine-rich repeat protein 8
SKP1	15705920	14390800	14034960	0.814343	23378440	22635960	23219240	0.935351	-2.02636	NA
RPS16	11186880	8828120	8070200	0.693143	20808440	18461640	19932480	0.840643	-2.02588	ribosomal protein S16
CNOT2	14548520	12411480	14335200	0.816866	21924440	21768400	19306840	1.02395	-2.02526	CCR4-NOT transcription complex
KIAA1751	2024560	3744120	2234160	0.508952	16643040	16540120	16038640	0.988261	-2.02523	KIAA1751
FLJ42200	8181760	10849400	6951440	0.741858	26448680	32426360	35701120	1.05628	-2.02514	FLJ42200 protein
ZNF585A	15257720	13991800	14362160	0.765954	30445480	32240400	30971200	1.00458	-2.02471	zinc finger protein 585A
OR1D4	7952280	4817880	4638360	0.658913	21173280	20466880	20355280	0.996169	-2.02288	olfactory receptor
LOC389857	13658840	18398840	17173720	0.726575	32642120	32460360	32823480	0.946961	-2.02135	hypothetical protein
LOC139231	4610640	5310480	8755920	0.653373	20509160	20536080	18679080	0.96818	-2.02004	NA
FAM83H	6020960	7228200	9780760	0.739631	35452880	35713240	33987080	1.13729	-2.01992	NA
PRICKLE1	4425520	4368920	4275600	0.647541	16857120	16312880	15741000	0.958535	-2.01718	prickle homolog 1 (Drosophila)
WASH3P	6434360	6952480	6710600	0.560778	22857840	23758520	22485320	0.795714	-2.01691	NA
MRPL11	1560960	2102040	1970880	0.457594	13546280	12268760	13996400	0.875579	-2.01354	mitochondrial ribosomal protein L11
LOC402687	15229560	16368400	18362000	0.740565	30755480	31946360	29584880	0.993007	-2.01274	NA
KLK15	2798680	2413080	3590040	0.622727	15868440	16656760	16930600	0.921672	-2.01171	kallikrein-related peptidase 15
ZSCAN2	5078040	5362320	5701880	0.732014	22209320	21062680	22886640	1.09807	-2.01046	NA
CDK4	13787920	12133120	12145600	0.815778	22514560	22861680	23407840	1.03952	-2.01031	cyclin-dependent kinase 4
LOC388126	15172080	15547120	16450400	0.63159	30496800	29869720	32325920	0.825121	-2.00981	NA
FKBP10	1168040	1049320	1489520	0.582948	16954680	16247080	15965000	0.974647	-2.00925	FK506 binding protein 10
HCP5	4349120	3947760	6352280	0.608067	21004560	20212240	16814520	0.950791	-2.00893	HLA complex P5
LOC388914	13552080	15561720	15149760	0.715369	32141880	31293360	32770400	0.931845	-2.00639	NA
C10orf81	1778000	2235120	1931600	0.550391	20412120	22806520	20755680	1.04161	-2.00466	NA
COMT	14789960	17929240	22018640	0.763259	42484440	40595880	38991880	1.01266	-2.00315	catechol-O-methyltransferase
LILRB1	1406280	1264280	1376280	0.476734	14293720	13849840	12520440	0.72219	-2.00278	MIR-7
LOC401220	10924040	11263760	11555280	0.590933	25016240	23163400	26584680	0.793176	-2.00194	hypothetical gene supported by BC036933
DTX3	13589080	15276600	12308120	0.741675	31535080	31736440	30627320	0.970195	-2.00181	deltex 3 homolog (Drosophila)
PCSK6	10836240	10732960	10049640	0.833086	23921160	21101840	19543680	1.01538	-1.99994	proprotein convertase subtilisin/kexin type 6
LOC389834	14610960	16102920	14056120	0.704287	36159480	35338400	34852920	0.918599	-1.9982	hypothetical LOC389834
FLJ43860	16608760	18575520	11218960	0.770115	42831120	42781360	41769720	1.08362	-1.99606	FLJ43860 protein
RGL2	3814840	2401600	3855640	0.651808	17008320	16859960	17073400	1.0734	-1.9944	RGL2 (RGA-LIKE 2); transcription factor
PCDHB3	4007520	4136240	3986160	0.585736	17739880	17870480	16878360	0.962785	-1.99402	protocadherin beta 3
HIST1H2AJ	18914960	9503120	12506640	0.673787	31380440	33186480	30030040	0.946757	-1.99273	histone cluster 1
KCTD14	1477400	1910360	1974280	0.536839	18031280	19134560	18158360	1.01768	-1.99263	potassium channel tetramerisation domain containing 14
LOC391137	13925800	12963560	14155720	0.703434	29009880	28731080	28673760	0.97609	-1.99115	hypothetical LOC391137
LOC402696	13505520	13148320	14391880	0.718972	33719000	33855560	32675080	0.962128	-1.99028	NA
PCDHA9	4134240	5091400	4719920	0.685905	21414440	20473600	23479040	1.12638	-1.98955	protocadherin alpha 9
NTN3	18848840	19772200	18553240	0.920976	26522560	27767600	23864360	1.05788	-1.98946	NA
ST6GALNAC2	2983480	3117760	3818640	0.422111	14116880	11931640	8963840	0.66366	-1.98926	NA
SAMD10	3711400	4637480	3891240	0.755399	20085000	20159800	19229840	1.10755	-1.98909	NA
PHF21B	684120	628760	844560	0.43159	17130240	17030760	16180720	0.994895	-1.98903	NA
LOC389163	10325520	12849120	13420160	0.659773	24546520	29413800	24199640	0.878886	-1.98879	NA
SPG7	2674800	2957600	3378680	0.637214	17937520	19661600	16541920	1.05814	-1.98877	spastic paraplegia 7
LOC341912	7247720	6117960	6258320	0.74232	25968880	27389160	24471400	1.04842	-1.98843	similar to developmental pluripotency associated 5; embryonal stem cell specific gene 1
CHMP2A	14623760	15672600	18764320	0.695858	0	43382520	42004160	0.999847	-1.98778	NA
PTPN18	3217160	2985560	2530680	0.819171	19554120	18852360	18958040	1.23687	-1.98566	protein tyrosine phosphatase
ESRP2	1798480	2223000	4126520	0.536973	18859560	19837120	20630760	1.00544	-1.98418	NA
TREML1	11295960	19083920	13365680	0.682731	35892640	37469560	37803000	1.04759	-1.98325	triggering receptor expressed on myeloid cells-like 1
ZBTB17	2811280	2283480	2915600	0.641122	21940040	19992240	20329960	1.03514	-1.98254	NA
ZNF643	1684480	1792200	2130600	0.472904	16229840	15824320	15937880	0.895704	-1.9825	NA
ZNF827	2593720	2081440	2636520	0.615473	16958120	16657680	16720560	1.02614	-1.9824	NA
ZNF692	4669280	3660360	3962720	0.781616	23286160	22535080	22379720	1.14596	-1.98054	NA
LOC388439	17507560	17243240	17119120	0.736725	33476240	32369760	31529560	0.959222	-1.9804	NA
IKBKB	11590400	15071560	14733640	0.826816	20186640	21180280	19601720	1.03537	-1.97972	inhibitor of kappa light polypeptide gene enhancer in B-cells
MED19	11952800	10774840	11907160	0.761553	30152400	33087280	32221680	0.992774	-1.97936	NA
ANO8	2634520	3945120	8858040	0.594243	22498200	20639760	19556840	0.98563	-1.97727	NA
SGSH	17340240	18239680	17063600	0.727124	39431760	36291600	36343360	0.973392	-1.97715	N-sulfoglucosamine sulfohydrolase (sulfamidase)
LOC401330	15873200	16003920	16092400	0.75308	28800960	28767240	29332360	1.00611	-1.97667	NA
AAAS	13785520	13085360	12143600	0.876101	18206680	24164840	27787680	1.09747	-1.97639	achalasia
LOC58489	2419680	2456040	3337800	0.613021	19173480	17643200	17837040	1.01433	-1.97628	NA
SEMA4D	3046320	3217400	3103280	0.643568	20211760	20625720	20637720	0.977545	-1.97546	sema domain
UGT2B7	4823120	3512600	4579840	0.624425	34257280	33324320	28944520	1.08011	-1.97476	UDP glucuronosyltransferase 2 family
LOC401216	14736680	12349320	14957200	0.738085	28913560	31671640	31796720	0.97992	-1.97143	NA
CST11	6010800	5499120	5326040	0.717467	18789280	21353440	18284200	1.05552	-1.96974	cystatin 11
RP11-49G10.8	15171000	14488880	2633120	0.846764	23245280	23871880	20494520	1.05669	-1.96357	breast cancer and salivary gland expression gene
PLEKHB2	3941560	3709400	4203080	0.74137	21124800	21342440	21486640	1.09858	-1.96255	pleckstrin homology domain containing
BMP1	2930880	3573120	3478240	0.640747	18068400	16809200	16344840	1.05617	-1.96226	bone morphogenetic protein 1
LOC402522	12866240	11759200	11117280	0.718373	28037280	28453680	28668960	0.957713	-1.96225	NA
HDAC5	2860520	3816480	3154760	0.65651	17603520	14155920	17974080	1.08232	-1.96213	histone deacetylase 5
SYCP1	4696480	5241560	5152000	0.403357	24338280	23111280	17789920	0.704744	-1.9607	synaptonemal complex protein 1
YRDC	1383080	1467040	1625680	0.551434	19112080	18494320	16257640	1.03751	-1.95969	NA
JARID2	1769960	2165400	2230920	0.544922	30564280	28692320	23741080	0.985195	-1.95842	jumonji
KCTD15	1945120	1904960	1680760	0.508949	14989640	16527960	15156280	0.952694	-1.9573	potassium channel tetramerisation domain containing 15
UBR2	15456520	14494880	14882280	0.885169	21515760	22350920	19361200	1.01229	-1.95709	NA
DEPDC1B	4715160	4527480	5324640	0.742551	24376000	24458080	23839960	1.10109	-1.95618	DEP domain containing 1B
LOC388177	14906400	24069720	24012520	0.779632	32212080	36769640	38364360	0.996315	-1.95376	similar to Histone H2AV (H2A.F/Z)
TGM7	545280	730600	669520	0.353055	13107720	11641800	11940560	0.805721	-1.95213	transglutaminase 7
TP53I13	554760	1366800	811240	0.378501	13517520	14140760	13963960	0.858837	-1.9521	NA
LOC387777	9862400	11802360	10848560	0.720252	29755440	28061480	27763440	0.956016	-1.95114	NA
MGC39372	12847520	15537200	14057440	0.749052	31866920	29062440	30251600	0.974103	-1.94903	hypothetical protein MGC39372
FLJ37078	14828680	16010640	16011680	0.750801	31031480	29383320	29048920	0.976459	-1.94853	hypothetical protein FLJ37078
C3orf27	4896000	5512400	5609400	0.69233	21453000	13708480	19811080	0.968786	-1.94594	NA
LOC284106	8945600	9893480	10260800	0.676365	34362520	35516160	34640240	1.03634	-1.94574	NA
LOC286441	14926920	13161680	13882360	0.772471	35044720	35295040	34360000	1.06219	-1.9447	NA
GNRHR	8123320	5955400	5511640	0.671235	17061800	18188320	14096200	1.0054	-1.94286	gonadotropin-releasing hormone receptor
MGC24125	1546640	1535440	1719440	0.691871	19327080	20507480	18395040	1.14103	-1.94281	hypothetical protein MGC24125
ERCC6	2614480	3645000	3501920	0.610295	17087120	16199280	16288880	0.992875	-1.94227	excision repair cross-complementing rodent repair deficiency
SPIB	5100360	4948560	4372040	0.646845	28413600	26098720	27933560	1.04733	-1.94097	Spi-B transcription factor (Spi-1/PU.1 related)
SPATA2	5699400	6232160	6008400	0.706586	20530200	27421160	27612440	1.10923	-1.94014	spermatogenesis associated 2
SLC6A18	7975800	9990560	3113720	0.715787	29781120	29135800	28714440	1.00056	-1.93912	solute carrier family 6
CRY1	6524040	5327480	4538000	0.691087	25135120	22215840	21823800	1.03517	-1.93832	CRY1 (CRYPTOCHROME 1)
GTF2H1	17017920	16170520	16755080	0.874643	21629360	20665800	24555840	1.10725	-1.9379	general transcription factor IIH
PRR16	7239160	6744320	6754240	0.713185	32335960	34266400	31592920	1.01932	-1.93784	NA
EIF3B	4550280	4056600	3597360	0.635046	23294040	26243880	18590320	1.02583	-1.93724	NA
PAQR8	1191000	1541760	1641440	0.529216	17396640	17762160	16525360	0.993735	-1.9359	NA
ATP13A3	3390160	3758440	3925280	0.666677	16725840	16980400	16738440	1.09237	-1.93561	NA
PARP6	3143760	3206920	2999880	0.627529	23474320	23729680	21571720	1.02827	-1.93361	NA
TCERG1	27693520	6277840	5666960	0.588696	24340800	25453400	26809280	0.950142	-1.93356	potential gravity-related protein 1
TRAM1L1	4434600	5480680	4750840	0.679088	18052040	17403120	16713720	0.990129	-1.93294	translocation associated membrane protein 1-like 1
BDKRB2	6133800	4423400	3925120	0.625445	17401400	17827560	15467080	0.933374	-1.93287	bradykinin receptor B2
GRK5	7174920	5381000	5773280	0.678519	22527080	21032720	21328520	1.01293	-1.9304	G protein-coupled receptor kinase 5
FHOD3	1975320	1759600	1927280	0.482554	19606560	14846160	15650520	0.903077	-1.92875	formin homology 2 domain containing 3
C17orf85	3591360	4195280	4521680	0.680851	22932880	22599040	21534320	1.00414	-1.92838	NA
NCBP2L	14453440	15409200	15758880	0.736137	31332160	32077600	29860960	0.952077	-1.9275	NA
OR9K2	18413400	18019480	17092240	0.716532	35081840	35072040	35490440	0.925896	-1.92693	olfactory receptor
CCL3L3	16519920	14002440	13220040	0.766357	31822600	34074400	31631600	0.990716	-1.92653	NA
PRKD1	12282560	8673080	8966040	0.727487	24031720	22977840	20911640	0.9566	-1.92508	NA
CHRNG	3692240	5989960	11676480	0.644406	17323080	16864080	17254240	0.96628	-1.92465	cholinergic receptor
C1QTNF3	558800	869240	860640	0.47319	16455320	17304640	17155960	1.06519	-1.92405	C1q and tumor necrosis factor related protein 3
UBR7	5382720	4784400	4682680	0.785072	23385600	22909560	23337840	1.15139	-1.92402	NA
C19orf57	2489480	3078880	3733440	0.601591	18431160	16807680	17361000	0.972132	-1.92374	NA
WBSCR22	2265960	936480	742200	0.543669	19887320	18845720	20163360	1.22048	-1.92148	Williams Beuren syndrome chromosome region 22
QDPR	13413160	12809360	12160920	0.945513	27809760	20693640	26680360	1.14917	-1.92144	quinoid dihydropteridine reductase
LOC392390	15139080	15544600	13638920	0.752544	30427920	0	30257840	0.997483	-1.92141	NA
TMEM165	3547680	3976760	3942800	0.549396	24861720	23589200	18771920	1.11632	-1.9195	NA
USP2	14439120	12048400	15415480	0.833063	20931240	20068880	19323000	0.948213	-1.91936	ubiquitin specific peptidase 2
PRY2	20149720	18358760	16138680	0.712711	32575720	30898040	30903360	0.919071	-1.91709	Protein of unknown function
LOC389396	11069880	16775120	14281920	0.745362	31926080	30214640	32418840	0.972896	-1.91522	NA
LOC390998	10846640	9234040	9036480	0.673457	54493000	26030840	27958920	0.923849	-1.91493	similar to hCG1644589
SF3B1	4450280	4171880	5134480	0.622856	20087520	14206880	18022040	0.865793	-1.91473	splicing factor 3b
TFAP2C	4471520	4517760	4056360	0.587782	26132680	23687920	28114320	0.946592	-1.91337	transcription factor AP-2 gamma (activating enhancer binding protein 2 gamma)
C22orf29	1270960	1218560	1309480	0.545583	18028000	18178920	17301640	1.01218	-1.91232	NA
SEPT4	2542280	3301800	3206800	0.581381	15807760	16214480	15435560	0.944893	-1.9119	NA
ZNF280C	3801880	4101400	4753480	0.863419	22378960	21020600	23216240	1.26098	-1.91168	NA
NKAP	1573640	1510680	1947880	0.526516	17249200	18242120	16743120	0.972343	-1.90994	NFKB activating protein
OR52H1	16949080	13608520	12894560	0.676653	30990760	31850440	31875920	0.868737	-1.90726	olfactory receptor
XYLT1	1948960	2571800	2407560	0.659073	18705360	19022120	17263840	1.07738	-1.9071	xylosyltransferase I
CATSPER3	7730600	9049160	2570600	0.604711	27260880	27224080	23774080	0.828968	-1.90632	cation channel
LOC219414	14129520	14002120	14443000	0.724736	27881800	28562800	27555000	0.993059	-1.90497	NA
AMBRA1	4648080	4974400	5157720	0.811076	25312320	25044480	25634200	1.18991	-1.90183	NA
SLC20A2	3177880	3784760	4645960	0.565745	25059760	26392360	27368960	0.96803	-1.9014	solute carrier family 20 (phosphate transporter)
TSPAN6	13649280	6543640	5513520	0.586222	31837040	33168120	29367040	1.00297	-1.90128	NA
USP29	17056080	12799280	15934120	0.885041	21711720	22322880	22530400	1.00271	-1.90008	ubiquitin specific peptidase 29
AMOT	3226400	3863200	4334520	0.615206	18131040	17745240	17007040	1.00823	-1.89946	angiomotin
IL1F7	6335000	7226360	6503800	0.751504	16586480	16409640	18495360	0.993504	-1.89921	interleukin 1 family
VSTM2L	4426680	4580200	4826520	0.667921	18336280	16136120	17111280	0.968645	-1.89857	NA
BRUNOL5	1179000	1049920	1456040	0.580024	15887320	16651880	15092120	0.944279	-1.89826	bruno-like 5
TMEM55B	999520	1015920	791240	0.477529	14713440	13609720	14350440	1.06668	-1.89735	NA
ASAH1	13560080	12167160	11571600	0.817684	25550440	25182400	23539840	0.986792	-1.89705	N-acylsphingosine amidohydrolase (acid ceramidase) 1
RAB10	16167320	14420800	15329880	0.758768	22651000	23228440	24145400	0.917219	-1.89653	RAB10
TMEM151A	10771120	17821320	9673640	0.718294	33306280	34662600	36534640	1.08937	-1.89496	NA
KIAA1680	3067280	1890360	2318640	0.556323	17638840	19808160	20501880	1.02862	-1.89413	KIAA1680 protein
PCDHA11	4247880	4293120	3390120	0.665789	20723200	20003560	18279880	1.06973	-1.89223	protocadherin alpha 11
ALOX15B	3897520	3793720	3706920	0.689202	17899480	16570680	16989760	1.11417	-1.89135	arachidonate 15-lipoxygenase
MTMR7	2757840	2418280	2918400	0.659048	18946640	18456400	16496960	0.982343	-1.89028	myotubularin related protein 7
FLJ44082	16568480	16538800	9534000	0.705152	38364320	38088280	37425840	0.968803	-1.88892	FLJ44082 protein
LOC389050	13906520	14162800	11031760	0.731764	32791040	32061800	32568720	0.998365	-1.88823	NA
NDUFA10	6926360	7719040	7307080	0.581996	33034440	32386160	30112560	1.00402	-1.88524	NADH dehydrogenase (ubiquinone) 1 alpha subcomplex
SLC1A6	5464080	5926400	1140680	0.578142	28988280	30039880	43999720	0.991273	-1.88511	solute carrier family 1 (high affinity aspartate/glutamate transporter)
MKKS	2390800	2631680	1768200	0.547039	28187680	27464120	22479320	0.982438	-1.88387	McKusick-Kaufman syndrome
LOC342934	18363320	14458280	17684920	0.714625	30555880	29914360	29900760	0.970981	-1.88382	NA
SNAPIN	4636440	3575800	4990080	0.746298	21258480	22470120	21688160	1.01681	-1.88359	NA
CAPNS1	16512760	16122560	15615040	0.726498	35402560	35678640	35315280	0.960001	-1.88303	calpain
ANKRD7	16850520	19892440	18614000	1.06028	24186600	4973800	22621320	1.33648	-1.8811	ankyrin repeat domain 7
LOC286310	13691800	13112400	14669360	0.773544	33749520	36929160	36390280	1.05589	-1.88107	NA
RFTN1	6238920	7280920	8566400	0.768075	23321000	22694320	22845680	1.05322	-1.88078	raft-linking protein
ACTL8	4615760	3446800	2751920	0.56391	18040760	18974360	17729000	1.04349	-1.88066	NA
C21ORF67	2830880	2881600	3308280	0.579038	19788680	19964560	19259520	1.0716	-1.8801	NA
PGCP	4028520	3410040	4421280	0.595799	20737320	18465120	18666880	0.916371	-1.87952	plasma glutamate carboxypeptidase
EDC4	5743960	5994320	5696880	0.669152	21300200	20254200	19083640	0.926296	-1.87873	NA
PNPLA1	5196600	12374400	8450120	0.649486	26264920	28481840	33365360	0.970545	-1.87829	patatin-like phospholipase domain containing 1
LOC402587	28433000	14605240	11883960	0.743036	33838000	33085920	35896000	0.96577	-1.87807	NA
SLC2A5	15897160	10669280	14610000	0.87362	23431840	22355440	21571920	1.07889	-1.87672	solute carrier family 2 (facilitated glucose/fructose transporter)
RPL32	11395680	11009400	11029320	0.835003	21713840	20751880	19987240	1.00581	-1.87618	ribosomal protein L32
EXOC3L2	939920	1142720	991560	0.441252	16170040	15439720	16143120	0.976766	-1.8758	NA
SEC24A	11211720	11442920	11121640	0.78796	20067560	19035360	19007440	0.97528	-1.87522	COP-II coat subunit
SBSN	5023800	5128640	4955040	0.558338	21979640	20842760	19605280	0.773845	-1.8751	NA
IL24	6476600	6846360	6430360	0.764988	14679160	15059440	17317240	1.00895	-1.87508	similar to Interleukin-24 precursor (Suppression of tumorigenicity 16 protein) (Melanoma differentiation-associated gene 7 protein) (MDA-7)
KIAA1245	2992600	3268400	3102160	0.635034	15269640	15961360	15734880	1.03437	-1.87458	KIAA1245
GNG4	7819320	5527200	5536560	0.647173	17501480	18204520	11831880	0.957437	-1.87448	guanine nucleotide binding protein (G protein)
LOC152225	2305000	2719480	2474080	0.616464	17073720	17066520	17029600	1.00465	-1.8737	hypothetical LOC152225
ORAI2	1685720	1964960	1698280	0.540752	20174920	18278600	18706960	0.991294	-1.8734	NA
LOC400499	21282200	22326280	20918240	0.800503	40846600	38589720	38233280	1.02789	-1.87323	hypothetical LOC400499
IFT80	3974040	5830440	3369520	0.685818	21818280	23237880	21267280	1.09718	-1.87173	NA
MAGI3	18019760	16652440	16765400	0.853032	24222840	23532320	22785520	1.07054	-1.87084	NA
C9orf40	4781200	4016400	4295160	0.72775	18944880	19040800	20153840	1.05993	-1.86919	NA
EZR	3189960	3225360	4388200	0.652153	20183000	22134080	21135160	1.04182	-1.86872	NA
LIN52	441520	550640	446720	0.462023	16880480	15676680	14775320	1.01505	-1.86799	NA
SIGLEC11	969360	3107560	2449960	0.624145	17742600	14838840	18211280	0.987918	-1.86712	sialic acid binding Ig-like lectin 11
GBP5	964000	2479280	1275360	0.497797	17138600	18400800	16798080	1.07899	-1.8662	guanylate binding protein 5
C9ORF62	2236360	3004480	2933200	0.621699	16219200	16380080	16211600	1.00276	-1.86483	NA
PSMD8	14687560	15059120	13669720	0.766285	20412080	18846360	19855800	0.92348	-1.8646	proteasome (prosome
CHRNA6	5444000	6310360	7002400	0.559298	17929360	15732680	14708520	0.735332	-1.862	cholinergic receptor
CENPC1	2849200	2284080	2132760	0.545396	23397400	21730520	18464880	0.97647	-1.86191	centromere protein C 1
MASP2	4837840	4649560	4714800	0.603467	21271840	21936600	17464720	0.930565	-1.85902	mannan-binding lectin serine peptidase 2
PAAF1	1485080	1888200	2163920	0.561077	19820920	18421520	20070040	1.01167	-1.85714	NA
DDHD1	5401920	2231240	2936680	0.548005	18034120	17983680	18297520	0.993166	-1.8567	DDHD domain containing 1
LOC283092	11910160	11015000	11965960	0.655744	31228880	28628760	27976800	0.890214	-1.85659	NA
TP53TG1	17826480	21993480	18907920	0.742116	37290840	36875160	38066800	0.96999	-1.85633	NA
DNAJC1	5129720	5149720	3548920	0.618879	21631280	19505960	18732240	0.975465	-1.85469	DnaJ (Hsp40) homolog
SLC25A15	13405320	11433560	11684760	0.781486	7700120	21112760	23314920	0.96284	-1.85446	solute carrier family 25 (mitochondrial carrier; ornithine transporter) member 15
TLR4	16260520	15729240	12909240	0.86285	20837160	21254360	19746040	1.08096	-1.85393	toll-like receptor 4
LOC401236	12414320	13085960	12314600	0.748428	28557680	27101840	28130320	0.982966	-1.85384	NA
C11orf42	16568240	17836680	15245440	0.764871	27996880	28507800	37833880	0.985816	-1.85244	NA
DENND4C	3732000	4528440	5027640	0.700739	19521560	19203560	19204680	1.01053	-1.85081	NA
AFAP1	18127280	8082760	7872880	0.635913	37705760	33938720	31143320	1.07681	-1.85075	NA
C9orf116	4562640	4404880	4255480	0.696495	17856680	18579200	18808680	0.999115	-1.84996	NA
GCHFR	7284160	6686440	8371000	0.633345	30526880	31066360	25094920	1.08193	-1.84904	GTP cyclohydrolase I feedback regulator
C10orf2	14652600	14974160	14001040	0.860633	25550280	24691480	25535640	1.03461	-1.84771	progressive external ophthalmoplegia 1
HSD17B3	14718480	13580920	14853440	0.893342	28145800	25468200	26018320	1.07492	-1.84672	hydroxysteroid (17-beta) dehydrogenase 3
FAM73A	12142280	12871200	12859600	0.707481	36637360	36513520	37439040	0.974582	-1.84672	NA
CCR2	9009400	6631960	6585120	0.725805	19840240	16484120	20680240	1.06736	-1.84633	CCR2 (CINNAMOYL COA REDUCTASE)
LOC402466	15636440	11894400	12756960	0.766723	27366080	29348680	28464960	1.00132	-1.84617	NA
ATP5C1	12209440	12187560	12037480	0.775829	17466160	17583680	16036240	0.957226	-1.84539	ATP synthase
PIPOX	6228640	5784000	4817880	0.572175	24436760	26672440	28221720	0.805617	-1.84534	pipecolic acid oxidase
PAF1	4360800	5761080	5597920	0.705794	20514240	21692800	18482320	1.01957	-1.843	NA
DHX35	1475640	1224720	1555400	0.614589	17613440	17590640	14936440	0.984652	-1.84213	DEAH (Asp-Glu-Ala-His) box polypeptide 35
NR1D1	15151320	14132600	14660400	0.920766	24588840	24877840	23367640	1.0445	-1.84167	nuclear receptor subfamily 1
ZBTB41	8548520	8230880	7418880	0.68682	28536920	27635400	29841960	0.945598	-1.84085	NA
LOC400760	14368680	13323640	11408920	0.765817	33149000	33756080	32999840	1.03479	-1.83972	NA
RASD2	4056600	4240360	5196840	0.756565	22508800	21918160	22166800	1.03569	-1.8377	RASD family
C9orf79	6450240	7372120	6688640	0.592946	28033200	28326840	27432800	0.886781	-1.83693	NA
HERC2	15224840	17067600	16569120	0.849054	26417160	23961120	26576600	0.96522	-1.83637	HERC2
ARAF	17282120	15555720	14511080	0.84871	25892640	24420680	26124040	1.0608	-1.83545	NA
CDH16	3469320	1610920	1756920	0.552693	26619320	21714200	19120680	0.978448	-1.83543	cadherin 16
CEP72	4830560	5751200	5227080	0.691674	22062000	21397400	21937360	0.99938	-1.83448	NA
VCAN	1654160	1535120	1237160	0.554076	24454000	23486280	20806280	0.983061	-1.83352	NA
LOC388579	15424600	13601120	14861880	0.734063	30396680	31276880	29606800	0.992567	-1.83288	TUBB4Q pseudogene
COL11A2	16408760	17852360	16657560	0.906626	24337040	24141040	21548520	1.02878	-1.83207	collagen
SPEF2	2030200	2485480	2347040	0.58651	20890880	20525360	20127400	1.05655	-1.83164	NA
PLAC1	5038800	4546400	4322400	0.590866	19176320	21666200	17962760	0.904395	-1.83064	placenta-specific 1
OR6A2	5161040	5098360	5046840	0.656047	17906160	15435960	12749800	0.961627	-1.83043	olfactory receptor
NKX6-2	7707640	6571920	6417720	0.610301	22109080	23690600	19513160	0.95843	-1.82962	NK6 homeobox 2
ZNF513	6969400	7158280	4333760	0.735994	20483840	20743160	21741680	1.03701	-1.82875	zinc finger protein 513
LOC343521	8073840	7887960	9674800	0.777936	32592080	30990680	26991120	1.06169	-1.82874	NA
FAM124B	1817960	2034040	2072280	0.545867	18709040	18709640	18265880	0.985991	-1.82844	NA
DKK3	13587600	3979720	13446960	0.731549	31518520	31213560	32739680	1.00095	-1.82839	dickkopf homolog 3 (Xenopus laevis)
SLC28A3	1753080	2442480	2341080	0.632143	18137800	17617760	17301320	1.00417	-1.82606	solute carrier family 28 (sodium-coupled nucleoside transporter)
LOC339593	3749880	4792280	4277000	0.619063	27766000	27028440	25903320	0.921292	-1.826	hypothetical protein LOC339593
SNTB1	17845720	10071000	9347360	0.740054	41737920	38192480	37004720	1.245	-1.82584	syntrophin
UCK1	14400320	12658080	12812960	0.819289	20774320	19647960	20358080	1.02133	-1.82568	uridine-cytidine kinase 1
CLDND2	5010200	5164520	6604960	0.780515	19967680	19330560	18699920	1.11223	-1.8239	NA
MX1	14793400	15736040	15398200	0.790693	20490840	23052320	10305040	0.949187	-1.82386	myxovirus (influenza virus) resistance 1
SMARCD3	5995880	5550800	3911480	0.654747	25550200	24059520	27406600	1.03052	-1.82327	SWI/SNF related
SHANK2	4351960	3895760	4538160	0.710953	14563960	14530280	14009720	0.971827	-1.8225	SH3 and multiple ankyrin repeat domains 2
LOC400832	11822440	17465320	16161240	0.799251	35825720	33773480	35872640	0.99958	-1.82238	NA
TNFAIP8L3	7433080	8221240	9040760	0.629973	27988000	29922360	25891120	0.864988	-1.82221	NA
LOC400763	13769640	12833680	11605600	0.762199	59817560	32525720	29686800	1.02998	-1.82209	NA
S100A10	19551360	13817120	18550720	0.884555	25230800	26046840	23827480	1.05262	-1.82198	S100 calcium binding protein A10
LOC387705	12394200	13536840	12214720	0.762413	30235040	0	30704160	0.995899	-1.82084	NA
SMPDL3B	12535600	14511160	13543880	0.594402	0	32373720	36067000	0.833815	-1.82078	sphingomyelin phosphodiesterase
UGT2A3	1488600	1742080	2110440	0.609615	21789120	20978640	20712360	1.09334	-1.82068	NA
C19orf43	2337800	1800040	1872320	0.458254	11896920	12327440	11747080	0.825387	-1.82026	NA
CDKL1	15129080	13383680	13659440	0.809208	22485200	23158280	23388880	1.00954	-1.82002	cyclin-dependent kinase-like 1 (CDC2-related kinase)
TXNDC9	6124360	5516360	5811960	0.752026	22507840	20378240	18376120	1.14726	-1.81966	thioredoxin domain containing 9
RPS21	13779320	13979920	15553640	0.861172	25192680	24754440	23451600	1.05853	-1.81927	ribosomal protein S21
LOC149329	10842280	10769360	9792880	0.745253	30839080	28624840	27028040	1.02221	-1.81675	NA
KRT6C	6172600	5990000	12724120	0.707097	32021360	29539320	30559080	1.05717	-1.81613	NA
MYOZ3	653520	1074000	793120	0.47473	16861000	16821240	16012520	1.00757	-1.81603	myozenin 3
LOC388719	12860640	11140120	12034880	0.679427	29457480	31356800	30465440	0.915624	-1.81535	NA
STX6	4479160	3761560	4123480	0.705908	17003080	18691720	20075560	1.07732	-1.81532	syntaxin 6
ESRRG	14170040	14660160	14534640	0.895928	24569240	19985560	21046880	1.01886	-1.81511	estrogen-related receptor gamma
TMEM217	12981720	15361720	13439000	0.794808	32443920	34899360	31894120	1.01626	-1.81478	NA
PF4	9033120	9389280	9238040	0.711174	22363240	23060480	21406160	0.930638	-1.8137	platelet factor 4
PTPRK	3904240	2904400	3111560	0.662734	19484760	17635760	17670320	0.965966	-1.81361	protein tyrosine phosphatase
C6orf155	2081400	2011800	2189760	0.579078	21061480	22807640	20053160	1.04085	-1.81269	NA
CECR6	12907520	14828240	12439120	0.713968	0	34571560	33620200	0.996254	-1.81221	cat eye syndrome chromosome region
ZBTB43	4956200	5059840	4764880	0.75945	17014960	16891960	16038600	1.03889	-1.81185	NA
ANTXR2	6144280	5652160	5512440	0.786022	23177680	21998720	21472760	1.11708	-1.8111	anthrax toxin receptor 2
SRPX	3835360	3956600	3346600	0.65354	20898520	5321960	20509000	1.02654	-1.80868	sushi-repeat-containing protein
SYT6	3381160	3901280	2880720	0.66619	17633240	17270200	16503040	1.05097	-1.80833	synaptotagmin VI
LOC285441	6891040	6444840	7101920	0.712445	31611800	31257920	30025960	1.05783	-1.80806	hypothetical protein LOC285441
COMMD1	2534640	1977360	2220480	0.460246	11143880	11525160	10499600	0.737791	-1.80767	copper metabolism (Murr1) domain containing 1
TLE1	16282360	16513160	18690880	0.734427	37125120	38814720	35959520	0.959766	-1.80762	transducin-like enhancer of split 1 (E(sp1) homolog
SAPS2	5193520	6103600	7970720	0.661548	23576720	22702080	20685040	0.988823	-1.80758	NA
KCNH2	2090560	3250640	2840280	0.736309	20933040	21045920	22119120	1.07675	-1.80744	potassium voltage-gated channel
NETO2	2950320	3153680	3305160	0.576305	19640080	18654280	18869040	1.04203	-1.80629	neuropilin (NRP) and tolloid (TLL)-like 2
LOC401097	14709560	16848720	15732280	0.850665	31701400	33091000	33789760	1.10883	-1.80625	Similar to LOC166075
PKMYT1	11225680	7987280	7862640	0.763962	22347640	22925000	23260000	0.986559	-1.80614	protein kinase
PXDNL	4379000	3773680	3594200	0.692316	16694440	18141920	17807360	0.981899	-1.80499	NA
TNFRSF12A	9574040	8831240	9205720	0.681997	18933480	19535040	17086360	0.890203	-1.80331	tumor necrosis factor receptor superfamily
GSDMC	4242040	3865560	4268800	0.543955	18428560	19330880	21353320	0.862729	-1.80298	NA
FUT8	10763880	10990360	11986760	0.798734	23834600	22484000	18008960	0.955169	-1.80264	FUT8 (FUCOSYLTRANSFERASE 8); galactoside 2-alpha-L-fucosyltransferase
LOC401387	16011160	19420440	13642360	0.787487	34250120	32294280	33530920	1.01031	-1.80256	hypothetical protein LOC401387
LOC389637	10943280	13615480	16048760	0.821955	35148520	34141360	35853840	1.05574	-1.80213	NA
BCL2L1	14762600	15169200	14467080	0.916559	25622720	24786680	21028680	1.12614	-1.80109	BCL2-like 1
VPS29	9319720	9953280	8709280	0.640356	29613240	29441760	36314880	0.894356	-1.79723	subunit of retromer complex
LOC89231	2358640	6520680	2688680	0.52627	19735120	17794920	16995760	0.93254	-1.79612	NA
PIK3CB	5966640	4639320	4727480	0.701842	20429080	18988400	12054440	1.02374	-1.7945	phosphoinositide-3-kinase
PAGE5	760120	999640	874720	0.451359	13939960	14490840	14067720	0.957605	-1.79278	NA
IKZF5	2743560	2514200	3037600	0.568995	16811240	15971360	15381200	0.897295	-1.79234	NA
PRKCD	12337480	10614800	10181000	0.791437	24427960	25061240	23850920	1.02662	-1.7914	protein kinase C
LOC285713	8702080	7298480	5816960	0.634424	31515080	33310920	32073520	0.936194	-1.79025	NA
TSP50	13956440	14407440	16903920	0.774257	39442880	39379520	37407080	1.07188	-1.78869	similar to Testis-specific protease-like protein 50 precursor
KIR3DL3	20599800	19020960	18257160	0.905894	29093520	20500760	23826800	1.08444	-1.787	killer cell immunoglobulin-like receptor
TCTEX1D1	15010560	15661880	14465880	0.721885	31020920	29970120	27980200	0.919042	-1.78687	NA
PRX	4752840	3466480	3935080	0.637583	21004280	18826360	19044640	0.990099	-1.78631	periaxin
WDR66	4065440	4842960	4687000	0.694593	16969560	16356080	15395000	0.985285	-1.78625	NA
LOC400813	14420280	10797240	13009280	0.820387	36198760	35041920	35519280	1.09616	-1.78523	NA
LYPD6B	5674160	6599880	5970360	0.736168	20335040	21666560	21143280	1.0396	-1.78498	NA
FLJ27365	9432080	7809040	9876320	0.844423	33082280	34472200	33836760	1.14927	-1.7832	FLJ27365 protein
CIDEB	1819400	1755520	1471520	0.547137	23652840	20219360	3167440	0.954659	-1.7819	cell death-inducing DFFA-like effector b
AMMECR1	17462920	16773160	16815360	0.977934	8681800	22018160	17376200	0.698393	-1.78001	Alport syndrome
PLCD1	2247680	3643720	2700560	0.648661	15965600	15138040	15310960	1.01351	-1.7778	phospholipase C
CCDC19	4614680	5577200	4787600	0.681403	19363840	19514760	19226720	0.922423	-1.77711	NA
MFSD5	2839360	2207160	1658560	0.511402	17288880	16468320	15341040	0.904138	-1.77424	NA
TTC8	3623320	4553680	4661720	0.727344	17346240	17095840	16879720	1.02867	-1.77374	tetratricopeptide repeat domain 8
QTRTD1	2510280	1620800	1716640	0.607435	18976560	18974560	17925000	1.07824	-1.77206	queuine tRNA-ribosyltransferase domain containing 1
MGC70870	7691280	8307200	9154960	0.743389	29593080	30071840	29697880	1.01126	-1.77188	C-terminal binding protein 2 pseudogene
PES1	14623360	15604920	13415120	0.905236	22520360	19306800	19057600	1.0801	-1.77099	pescadillo homolog 1
LOC392843	15443920	15800920	15342160	0.722858	32494280	31202280	30916600	0.93342	-1.77049	similar to IQ motif containing with AAA domain
GGPS1	12638640	13638880	12374400	0.880993	27491960	26766160	27325080	1.05104	-1.76912	GGPS1 (GERANYLGERANYL PYROPHOSPHATE SYNTHASE 1); farnesyltranstransferase
SBNO1	4139520	4504400	4742480	0.683099	21351880	18679720	22822520	0.976497	-1.76861	strawberry notch homolog 1 (Drosophila)
DNAJC6	4749080	4870440	4793280	0.568224	19159640	21746680	22799200	0.858803	-1.76802	DnaJ (Hsp40) homolog
C21ORF125	7026640	9232080	9296880	0.67595	31694760	30807520	28675400	0.987254	-1.76721	NA
LOC286411	7129520	6250120	8092480	0.723262	31282480	33383160	30831840	1.06403	-1.76599	NA
LOC132969	11113800	12389640	11243920	0.621834	27483040	25842640	28616440	0.832792	-1.76532	NA
LOC197350	13472960	14217840	13781640	0.778387	31238160	31419920	31198240	0.988044	-1.76432	hypothetical protein LOC197350
TCN1	5987320	6722320	5604320	0.581028	26483200	26667120	29348760	0.959197	-1.76405	transcobalamin I (vitamin B12 binding protein
SMPD2	3293160	4828160	4520400	0.617825	27135160	25142400	30503680	1.01672	-1.76398	sphingomyelin phosphodiesterase 2
MED4	14934120	13247760	14993240	0.794536	21017640	20414360	20872480	0.896314	-1.76323	NA
SEC31B	17874440	13431280	17693920	0.891314	22931920	24545400	24507520	1.05181	-1.76211	NA
APBB2	3436280	4279440	3991160	0.412232	18824120	18065280	17369320	0.685787	-1.762	amyloid beta (A4) precursor protein-binding
SAMD14	16030400	15485480	15407080	0.80149	32241880	30874120	35577000	1.01757	-1.75974	NA
ZNF366	13913880	13982520	14559760	0.74901	29559320	30241160	28739960	0.949984	-1.75936	zinc finger protein 366
CTDP1	3191120	3137640	3043800	0.698202	19358640	17702760	16342440	1.01289	-1.75904	CTD (carboxy-terminal domain
S1PR5	5874720	5542520	6173800	0.66294	18247240	18618320	17225800	0.958226	-1.75881	NA
KCNJ3	8338200	5679040	4872160	0.658449	19005680	19076040	19067000	0.940767	-1.75677	potassium inwardly-rectifying channel
LOC127309	7295960	6480760	6531040	0.74253	27230200	25918600	22214800	1.00734	-1.75547	NA
C6orf57	4785360	4394880	5090400	0.730802	20014920	19813800	19865560	1.02924	-1.75511	NA
PODNL1	2014680	2742520	3670240	0.556492	18429000	19513200	20477840	0.97835	-1.75272	NA
C16orf75	898920	1357680	669560	0.518956	18786480	17554360	18044760	1.08441	-1.75269	NA
RLBP1L2	4627640	4582920	4645440	0.709785	19619440	18628840	19805040	1.00053	-1.75235	NA
HOXC5	8095800	8813720	9577680	0.711098	31578440	27853200	30579760	1.09795	-1.75198	homeobox C5
C10orf90	4937440	5416800	4275880	0.722147	19325520	18478800	16647120	1.01291	-1.75098	NA
RPS27A	4642880	3557360	3386760	0.527281	26067960	30675520	24321120	0.863865	-1.74981	Protein component of the small (40S) ribosomal subunit; nearly identical to Rps27Bp and has similarity to rat S27 ribosomal protein
OTX1	7167440	8517840	6664560	0.656736	25666880	23081040	20373640	1.01142	-1.74857	orthodenticle homeobox 1
CNTFR	2258280	2372120	3712920	0.741595	23394920	21839960	21623000	1.05209	-1.74603	ciliary neurotrophic factor receptor
C22orf28	8801040	9187320	8068440	0.763978	38428200	37898560	37746840	1.05467	-1.74585	NA
RGR	5550160	4424360	3786600	0.603608	18044680	16910240	12566560	0.86563	-1.74565	retinal G protein coupled receptor
AVPI1	1206800	1501200	2691560	0.594645	18773640	18595280	16855480	0.920056	-1.74511	arginine vasopressin-induced 1
RPS4Y2	4409560	4303080	4157960	0.740051	21137000	20380200	19354040	1.04049	-1.74506	ribosomal protein S4
TEX2	3667760	4067560	7654840	0.578771	19303040	20066960	23385480	0.907007	-1.74466	NA
CDC6	3714760	1928440	2121560	0.628703	12537920	23402040	22537280	1.08617	-1.74457	cell division control protein 6
LOC220717	10440000	10102040	9933160	0.79783	31960080	30027040	29196920	1.07956	-1.74448	NA
UNC93A	3910920	5115560	4500040	0.738227	22214960	21125640	22220520	1.04742	-1.74446	unc-93 homolog A (C. elegans)
SLC39A9	3043160	3988080	3901160	0.706038	18628000	18392600	19549280	1.0001	-1.74355	solute carrier family 39 (zinc transporter)
CCDC134	1715560	1788520	1419320	0.521498	13959800	14674680	15352680	0.916383	-1.74249	NA
RHBDL2	3076200	4016760	5098520	0.632781	18412920	17811240	16788600	0.890354	-1.74082	rhomboid
ECT2	16371200	15083240	16153720	0.912525	22759800	25319800	21217560	1.0298	-1.7403	ECT2; protein binding
CLCN2	15177880	12557240	15024440	0.822289	22776600	24066320	20477880	1.00083	-1.73987	chloride channel 2
UFM1	10281960	9386320	8543000	0.813426	33656400	32243800	33813920	1.1219	-1.73843	ubiquitin-fold modifier 1
CRIPAK	7759240	6885240	7630880	0.777632	34046000	33434560	32185480	1.13489	-1.7377	NA
VPS8	2663200	3355000	3215800	0.707909	15354240	15066600	15883600	0.955434	-1.73763	NA
LOC390243	17838960	18266840	19665360	0.750427	34248040	34059320	30550680	0.969607	-1.73663	similar to folate receptor 4 (delta) isoform 1
KLF9	4469720	2365360	2750600	0.724885	23979040	22102720	22428080	1.11251	-1.73655	NA
HECTD2	3727200	4601240	3881480	0.713097	18326720	18341400	17056840	0.996004	-1.73652	HECT domain containing 2
LOC344165	9233280	8947360	8767960	0.661017	26922640	25732480	28045000	0.892756	-1.73467	NA
ZFP64	2372720	2067440	4706800	0.68249	21583240	6729080	20123320	1.04618	-1.73401	zinc finger protein 64 homolog (mouse)
TDRD6	12551320	17103360	12355080	0.770317	31829520	31429680	31673640	0.972795	-1.73203	tudor domain containing 6
TXNDC2	2450920	3318600	1659440	0.57637	18227960	17463520	17572760	1.01248	-1.73174	similar to Thioredoxin domain-containing protein 2 (Spermatid-specific thioredoxin-1) (Sptrx-1)
TBX5	24748640	5014760	6987000	0.589916	22719520	24100880	25648960	0.899055	-1.73154	T-box 5
PCDH19	2094680	2590200	2433880	0.610803	16656880	17033240	15117800	0.952882	-1.7302	protocadherin 19
RPL23	5734960	5635800	6182760	0.588864	18900280	22778760	20823720	0.879614	-1.73005	ribosomal protein L23
GPX6	7378160	8408840	8814120	0.651379	29303360	30989080	29592160	0.951039	-1.73003	glutathione peroxidase 6 (olfactory)
GCH1	9994200	10641760	10684920	0.888377	26111880	24831560	18611920	1.05641	-1.7289	GTP cyclohydrolase 1 (dopa-responsive dystonia)
CAMKV	10019280	9114400	9733240	0.744899	22839760	22324800	21460040	0.95802	-1.72832	NA
LOC400574	15248920	17431160	14032920	0.720318	31342920	32399320	32970960	0.908142	-1.72668	NA
ZP4	1848920	2087680	2853720	0.657975	19297880	19331040	18409560	1.02516	-1.72549	zona pellucida glycoprotein 4
MTPAP	3951080	4842480	5132640	0.731332	20791360	19961280	21704960	1.03315	-1.72541	PAP associated domain containing 1
NOTO	11194440	9642160	11653040	0.807554	27255680	34492520	29078320	1.0868	-1.72522	NA
RAB43	7019400	5747320	9125640	0.627307	25363880	28212920	27635680	0.912293	-1.72508	RAB43
LOC400701	17511920	15490640	14347000	0.761086	30581320	30886960	29798400	0.95773	-1.72488	NA
CDCP1	2866640	2638320	2782240	0.577652	17729800	16370400	17183040	1.01034	-1.72331	CUB domain containing protein 1
ITGA1	5087400	5905280	7957960	0.571482	34492400	31831680	29067560	0.939768	-1.72023	integrin
DLEU7	11501920	13827880	13582680	0.801812	31986760	33316160	32506920	1.00894	-1.71987	deleted in lymphocytic leukemia
ANKRD46	3438200	3501120	3684240	0.610297	16305720	17527560	14777080	0.955798	-1.71756	NA
LOC130502	11702360	10325840	10246000	0.764439	28129640	28837440	26869800	1.03065	-1.71604	NA
RAP1A	3918640	3466640	3925280	0.677938	19156320	17082280	17583640	1.04624	-1.71563	RAP1A
C15orf44	6990960	2021600	2765240	0.601377	15159640	16938600	20378600	1.04307	-1.71555	NA
HAPLN1	8780920	4528400	5342520	0.471644	19898440	20037520	19673120	0.776497	-1.71509	hyaluronan and proteoglycan link protein 1
KCNJ2	13552160	15687120	14110840	0.804878	22022160	20099040	21514680	0.978225	-1.71478	potassium inwardly-rectifying channel
DUX4	3920880	3803720	3688840	0.63457	11994120	11963600	13979000	0.854676	-1.71387	double homeobox
FLJ42393	7753640	7999880	6793360	0.596846	23740680	25464120	28068000	0.803622	-1.71239	hypothetical LOC401105
CLIC3	604480	7474600	11731800	0.703725	18598360	21006400	17714800	1.00591	-1.71209	CLIC3 protein
FIGN	5315720	5767080	5022960	0.736736	22893720	24131920	23007160	1.03572	-1.71146	fidgetin
NRIP1	7448120	7681400	6802680	0.645558	23431600	23575680	20349240	0.988579	-1.71139	nuclear receptor interacting protein 1
ZNF823	3142160	3549160	3706280	0.733117	18559720	18123440	18845240	1.03416	-1.71134	ZFP-36 for a zinc finger protein
ARPC1B	15213160	15701160	16558320	0.867966	24373360	22655880	23106720	0.977897	-1.71013	actin related protein 2/3 complex
ARHGAP5	3391760	4223160	5109240	0.702981	17397680	17254120	18870680	1.08754	-1.71001	Rho GTPase activating protein 5
H2BFS	4723440	4743600	4680320	0.736805	20813960	20925840	20681360	1.03692	-1.70897	H2B histone family
WIF1	17352120	16317120	14276480	0.856484	19680280	20954720	18779600	1.05738	-1.70827	WNT inhibitory factor 1
IL1F5	6110720	6833280	6020960	0.629214	14015560	13994600	15360360	0.809931	-1.70733	interleukin 1 family
NOTCH1	13479840	14814240	15182120	0.910123	25296160	25037440	21226160	1.02436	-1.70696	Notch homolog 1
LOC387733	20856840	20461880	20006720	0.835025	37035200	36698240	35017240	1.07405	-1.70695	NA
GLRX5	8015120	8501640	12056640	0.743509	35275360	36522160	36077040	1.00908	-1.7065	NA
ABR	3415000	2725520	2880960	0.642538	13859200	14530800	13981440	0.991766	-1.70606	active BCR-related gene
LILRB5	1582040	1283440	1428920	0.506296	14995560	13073840	12365760	0.717392	-1.70483	leukocyte immunoglobulin-like receptor
BRMS1	8378280	7260800	6444840	0.752429	23434360	24235640	21389120	1.00497	-1.70431	breast cancer metastasis suppressor 1
PANK2	4000840	4428640	4095800	0.622023	15891800	16778960	15111120	0.960548	-1.70273	pantothenate kinase 2 (Hallervorden-Spatz syndrome)
LOC388300	19108160	19952880	17752240	0.808235	34219160	34215800	34007960	1.01561	-1.69965	NA
RPL36	6507720	6797280	6857440	0.683817	18297040	17753040	17771080	0.916208	-1.69878	ribosomal protein L36
C15orf24	2602760	2997320	3090160	0.576921	16437720	16653680	15174280	0.892442	-1.6986	NA
APOBEC3B	14384720	15039400	12968920	0.842157	23331480	21684760	21510680	1.0217	-1.69851	apolipoprotein B mRNA editing enzyme
NUDT15	5615280	5351720	5495280	0.68673	20570200	20626120	19692600	0.96572	-1.69674	nudix (nucleoside diphosphate linked moiety X)-type motif 15
TMEM148	13714680	13611040	15024800	0.794357	31681200	31494480	31757640	0.999327	-1.69581	NA
BFSP2	17383480	17108760	6597880	0.883973	27028080	22540360	22015480	1.05835	-1.69541	beaded filament structural protein 2
NOL6	2385240	2880440	2585320	0.615918	20095920	20161280	19912960	1.06422	-1.69443	nucleolar protein family 6 (RNA-associated)
RPS26	3168840	3694400	3029000	0.613244	23748280	22107840	29564320	0.990494	-1.69428	ribosomal protein S26
LOC402576	40759000	16819040	14394400	0.819873	37248080	38120720	35459240	1.04145	-1.69295	NA
LOC388957	13310280	13434960	12502960	0.721132	30850240	32840120	31603960	0.955005	-1.69192	NA
TFDP1	5303440	6086720	4430160	0.668378	25524360	24086640	27450000	1.01414	-1.69143	transcription factor Dp-1
FOSB	2851200	1766320	1982720	0.565854	28923160	29238000	27470680	0.955164	-1.68994	FBJ murine osteosarcoma viral oncogene homolog B
LOC401507	13466600	13185120	11458200	0.80789	30516800	29094520	29579240	1.03582	-1.68949	NA
LOC402377	16737760	14377760	13349280	0.754309	28286080	0	30515800	0.96699	-1.68819	Putative UDP-GlcNAc:betaGal beta-1
SLC22A14	3810360	3641000	3683920	0.463417	16731800	15247200	17247040	0.686436	-1.68774	solute carrier family 22
GMFG	16988920	16808760	17291640	0.894568	23485880	22687640	20269520	1.10268	-1.68661	glia maturation factor
SIAH3	13297800	10133840	10124600	0.629914	29986240	34178840	30500680	0.911557	-1.68512	similar to seven in absentia 2
INF2	2333480	3109040	3579640	0.630126	17471720	16154800	15681280	0.967208	-1.68399	NA
CPNE1	7970760	10400840	5406840	0.684008	22938760	22535320	21306240	1.00945	-1.68305	copine I
NDUFB1	6913720	7855400	7139440	0.580902	30787200	30489040	28837120	0.947345	-1.68223	NADH dehydrogenase (ubiquinone) 1 beta subcomplex
SULT4A1	6150200	8730720	8723000	0.718691	21904520	20375680	21969280	0.951282	-1.68146	sulfotransferase family 4A
CDC42SE1	3321560	2799920	2669560	0.691664	22070800	20670000	21732880	1.05042	-1.68112	NA
HNRNPUL1	1987840	2025600	1761120	0.60171	31241080	28702640	28257000	1.01379	-1.67961	NA
TPSAB1	4631160	4077480	3993040	0.640715	33335760	31713040	33173280	1.02995	-1.67848	tryptase beta 1
CREB3L1	902080	2576720	959440	0.351038	13439400	10932960	9929160	0.710115	-1.678	cAMP responsive element binding protein 3-like 1
C3orf45	3860280	4761560	4676600	0.662877	17889320	18230440	17370880	0.919629	-1.67655	NA
GCAT	5225600	5984680	6716120	0.809423	24226200	20532400	24784640	1.08111	-1.67637	glycine C-acetyltransferase (2-amino-3-ketobutyrate coenzyme A ligase)
TMEM138	9569200	9496640	8956840	0.787828	36244680	35815480	34132000	1.07456	-1.67596	NA
WASH1	7326960	7396240	3028520	0.676773	20992800	22776920	21953120	0.907699	-1.67481	NA
TTC9C	7004640	7519040	6698800	0.554473	27574720	28301000	28208440	0.801225	-1.67415	NA
LOC285547	6297560	7081360	11103160	0.770844	35712800	36091360	28968920	1.09594	-1.67385	hypothetical protein LOC285547
MAB21L2	17246840	17260880	17794280	0.873129	22754240	23338000	22329000	1.03147	-1.67329	mab-21-like 2 (C. elegans)
LOC389892	16841320	16409400	15984160	0.747728	29896040	29939840	29134280	0.935974	-1.67322	NA
BACH2	4913360	3024760	3020480	0.663767	28605720	26754080	26892760	1.11212	-1.67319	BTB and CNC homology 1
LOC285192	10036360	11323480	9621560	0.700257	35044240	33757560	33064600	1.0119	-1.67187	NA
FLJ46361	11806680	10198240	12481040	0.676891	28781440	27461120	29402040	0.904144	-1.67157	deleted in malignant brain tumors 1 pseudogene
NCAM2	2145880	2127160	2032880	0.542366	23990200	24447680	20368600	0.911125	-1.67106	neural cell adhesion molecule 2
KCNK17	1769200	4141560	2168680	0.569017	18849680	17101520	15990080	0.965264	-1.66943	potassium channel
SOX9	5166840	4915280	4768600	0.698688	19280360	19977000	20395840	1.03082	-1.66913	transcription factor SOX9
LOC203510	15984960	14286160	12101960	0.764549	32320320	34098520	33991840	1	-1.66893	similar to hCG1644442
MFSD10	3467360	2892120	2826240	0.52415	11997120	12815160	15318840	0.773027	-1.66881	NA
C19orf33	1605160	2378960	2929040	0.666732	18502320	17732080	16691960	1.0012	-1.66843	NA
GLYAT	5128800	5438440	3669040	0.67184	22682720	22441560	22706680	0.984351	-1.66805	glycine-N-acyltransferase
LOC285768	6490320	10722120	6597640	0.738858	28057760	32041080	34838200	1.04697	-1.66771	hypothetical protein LOC285768
C5orf44	2373840	2621920	4240720	0.664768	20957040	22872400	23191240	1.13595	-1.66659	NA
LOC389814	9474440	9573680	9653200	0.59642	22060720	21588560	22235920	0.760643	-1.66655	NA
POLE3	4612320	4960400	5044200	0.76027	21846040	21483800	20566760	1.06122	-1.66583	polymerase (DNA directed)
ADAM2	2900240	3061160	3225480	0.651714	16300880	17994480	16381720	0.996509	-1.66559	ADAM metallopeptidase domain 2
C11orf57	3350440	3639240	4373360	0.734231	18214640	17495640	19064360	1.02391	-1.66538	NA
WDR26	2292600	1861560	2166200	0.646275	21605960	20680360	20827400	1.09511	-1.66376	WD repeat domain 26
RPS15A	3109480	3268200	2845440	0.571477	21562720	20223160	28306920	0.918354	-1.66354	RPS15A (RIBOSOMAL PROTEIN S15A); structural constituent of ribosome
ALK	17930560	18348600	15422760	0.908807	25019680	26681000	24594760	1.11449	-1.66335	anaplastic lymphoma kinase (Ki-1)
LOC389394	13628760	16794800	18283840	0.858916	36092280	34854560	35300920	1.0931	-1.66331	NA
FASTKD5	1520920	1971360	1876800	0.687204	18009480	19182120	18288720	1.05005	-1.66232	NA
LOC389801	13168720	11058720	12497440	0.779468	28487000	29218280	27905160	0.994139	-1.6622	NA
ZNF227	3140520	3888800	5133480	0.543138	29797600	29763120	25837120	0.862404	-1.66219	zinc finger protein 227
HES4	2280040	1229280	1360760	0.596125	30100800	30379000	28556000	0.99351	-1.66055	hairy and enhancer of split 4 (Drosophila)
SYNM	4988040	4853600	4171240	0.733069	16958640	17973200	17231480	0.971816	-1.65975	desmuslin
PRRX1	4174400	4893360	5355840	0.659701	25233600	27717360	25080680	0.986485	-1.6597	paired related homeobox 1
LOC392425	18469240	21702920	18299840	0.823233	36105160	35407120	34815800	1.02686	-1.6594	similar to hCG1790520
LOC388949	14147560	13081280	13243240	0.743763	31295880	32843840	33598640	0.979602	-1.65874	NA
DNAJC13	4721440	5407520	4914000	0.721694	18803400	18605720	17140000	0.9596	-1.65847	DnaJ (Hsp40) homolog
DUSP5	16523680	12608560	11714240	0.798869	22245200	23003400	21340400	0.976675	-1.6581	dual specificity phosphatase 5
GPR35	8964800	6289840	7632640	0.760414	26187160	19515600	17998440	1.07888	-1.6576	G protein-coupled receptor 35
STRADB	16982080	14832920	15043320	0.824367	22845320	23485760	22806840	1.00958	-1.65746	amyotrophic lateral sclerosis 2 (juvenile) chromosome region
C9orf46	4482080	5013400	4546400	0.745616	20198160	20651560	21459760	1.03879	-1.65735	NA
GGNBP2	2647520	2099400	1783440	0.705275	18908440	20268120	19660280	1.19191	-1.65716	NA
TASP1	4791000	3504560	3099280	0.771199	19657280	17791640	18735760	1.06444	-1.65688	NA
UFD1L	19005520	15355800	15530880	0.76678	35900160	33702920	35470520	0.974424	-1.65687	ubiquitin fusion degradation 1 like (yeast)
F11	12216680	13425680	12347920	0.789319	24319360	22062280	14550880	0.931728	-1.65654	coagulation factor XI
ZNF416	4851880	4144680	4150880	0.832864	22835960	22943240	22619680	1.1492	-1.65637	NA
BRWD1	9271920	8457040	8939240	0.697914	15070720	14373360	15546160	0.843944	-1.65624	NA
SNX7	10450280	10098560	7803000	0.799588	38129480	34914360	39691080	1.06686	-1.65522	sorting nexin 7
PTPN11	3512040	2900640	3104960	0.800822	19679000	19156960	19662680	1.13574	-1.65457	protein tyrosine phosphatase
RBM33	554000	700680	842120	0.449408	15495840	14021840	14028120	0.900888	-1.65407	NA
LOC340508	9937120	9673000	9641680	0.674698	33039360	32775960	29651640	0.971459	-1.65313	hypothetical protein LOC340508
TTPAL	2874000	5297560	1850560	0.581669	19385280	19160760	22030400	0.98542	-1.65148	NA
PPARA	2962800	3147840	3060080	0.59149	19202760	17571360	19092840	1.01562	-1.65133	NA
PMPCB	4930920	6184360	4664920	0.724892	22695800	22891920	23677680	1.05192	-1.65094	peptidase (mitochondrial processing) beta
CCM2	2480800	2725640	2896760	0.590228	17650760	18081160	17474040	1.01389	-1.64962	cerebral cavernous malformation 2
TOM1	10213800	14229920	13057560	0.83455	4003200	23223600	22935080	0.996592	-1.64834	TOM1 (TOBAMOVIRUS MULTIPLICATION 1)
DPY19L2P2	8953280	10091200	3285680	0.806738	31113520	29756320	27379680	1.06933	-1.6483	NA
HYLS1	15144480	13874680	12661840	0.786847	32314400	31296800	30337840	0.982304	-1.64822	NA
LOC340571	9427560	9478480	10217280	0.662767	22466360	22403000	25424720	0.870096	-1.64782	NA
HCG_1992539	13381640	13532400	13238400	0.798242	42047240	33047480	34690320	1.0505	-1.6459	NA
LOC389159	12308040	11089240	10948480	0.774393	30094600	32266440	36044400	1.01771	-1.64556	NA
FLJ44385	7822840	7596200	6574360	0.687909	26009320	26346800	28182720	0.912525	-1.64542	hypothetical FLJ44385
LOC284591	10496840	9013800	15199520	0.658362	30682120	27306480	33836400	0.940262	-1.64367	NA
ARL17P1	7378000	7847160	7393280	0.697519	30714040	30642320	31913720	0.943313	-1.64248	NA
GPR114	15944880	16156120	16495720	0.922198	26054720	26871640	25670720	1.03348	-1.64235	G protein-coupled receptor 114
KLF16	17864840	1878160	2050840	0.686071	31712600	31667880	28310960	1.14881	-1.64124	Kruppel-like factor 16
ALKBH6	2270920	1837920	1525000	0.498514	16499400	14631800	15455520	0.843145	-1.64094	NA
DNAH5	3363280	1912720	1896760	0.630875	29058280	21544200	22459000	1.05071	-1.64076	dynein
KIAA0100	6902680	7753840	7346960	0.753746	26501440	24748600	23435360	1.10281	-1.64014	KIAA0100
ANKRD10	2607440	2770480	3214840	0.586074	14503720	14296120	13955240	0.810108	-1.63977	ankyrin repeat domain 10
LOC200959	17578360	14250320	13779280	0.743636	29613560	27984360	29440520	0.971838	-1.63965	NA
FMO4	13437800	13578240	14014840	0.883217	24018040	20981200	17562200	1.04316	-1.63926	flavin-containing monooxygenase
GPR101	7372800	6480600	5955400	0.720562	19373400	18078320	13519280	1.01752	-1.63913	G protein-coupled receptor 101
GALNAC4S-6ST	5815840	6445040	5508200	0.609932	26319720	27042640	26142640	0.82544	-1.63849	B cell RAG associated protein
LOC389333	9108600	9531440	8480800	0.568619	21453680	19956400	23206920	0.725148	-1.63827	hypothetical LOC389333
VWA5A	18942960	10740760	17886040	0.844509	21354600	20941440	20477560	0.971094	-1.63813	loss of heterozygosity
EIF3C	4579880	3866040	4475320	0.673918	23382760	24091880	19417640	1.01143	-1.63757	NA
C9orf37	2912800	2978600	2604240	0.617354	20611840	19135040	20368560	1.04711	-1.63635	NA
CYP20A1	3260000	6738520	3285360	0.659977	20681760	20440200	18951880	1.00667	-1.63561	cytochrome P450
IFRD2	6118720	7698840	6017600	0.63955	34595560	32808080	32307640	1.01588	-1.63481	interferon-related developmental regulator 2
LOC389819	16765880	9946520	15794840	0.729653	29941760	0	32246760	0.920093	-1.63428	NA
LOC400952	11489920	11250400	9381960	0.72057	30506840	29546400	28011360	0.943666	-1.63336	NA
LOC402629	17247320	16472480	18662840	0.776895	30598800	30475120	30799640	0.988853	-1.63292	NA
NUP153	13858520	12068800	7946480	0.897285	20349680	17522160	17272560	1.05785	-1.63097	nucleoporin Nup153
HRASLS5	4527360	5158360	4618600	0.715546	19290680	17877360	17841520	0.985386	-1.63091	NA
CHST12	3207960	3687880	4083720	0.607257	18027320	17560040	20799280	0.844475	-1.63	carbohydrate (chondroitin 4) sulfotransferase 12
LOC392238	11193000	10251040	10834520	0.689235	27381360	27881480	26365520	0.877003	-1.62985	NA
STAG3L1	4372560	4491720	4552720	0.655959	14934520	16403040	14961320	0.91038	-1.62969	NA
FGF13	7204000	8006160	8111960	0.76579	21382000	16963240	19061320	0.97596	-1.62887	fibroblast growth factor 13
C6orf142	885800	1295440	1761520	0.524213	17641160	16735240	16418320	1.03589	-1.62833	NA
TAOK2	14683360	13721280	12592280	0.909611	24206920	22918160	21176480	1.11109	-1.62824	aldehyde oxidase 1 homolog
STOM	16279520	15997240	15039400	0.88384	23888720	21009480	19550440	1.04027	-1.62818	stomatin
VIP	5533240	4002120	3798760	0.62084	26092960	27676640	28488280	1.03264	-1.62756	vasoactive intestinal peptide
ANGPTL2	3407480	3312720	3176360	0.723036	21008640	21767920	23067680	1.02019	-1.62666	angiopoietin-like 2
DEFB127	4799200	4596080	4475680	0.776402	18672960	18917120	18122840	1.06828	-1.62663	defensin
LOC392197	13456760	13501040	12390400	0.800407	29571840	0	31607720	1.01811	-1.62654	NA
KIF6	11515680	16412680	12311760	0.736746	32145120	29529200	28108120	0.919	-1.62503	NA
CLDN21	4360840	5643760	4222400	0.712783	18931080	19471720	17799600	0.985428	-1.6249	claudin 22
SERPINB11	2007760	3493080	4861800	0.605184	22818600	18199280	18471360	1.01298	-1.62469	serpin peptidase inhibitor
KCNG2	13689680	13433840	12452720	0.795187	21533920	19030440	17307440	0.955393	-1.62461	potassium voltage-gated channel
ACTL9	10980840	11179120	10122320	0.744521	35902440	34446360	34775800	1.06485	-1.62435	hypothetical protein MGC33407
GIMAP1	13910840	13647080	13192840	0.746954	27249360	27613400	27787240	0.931476	-1.62368	NA
SPTBN4	2967040	3546240	4055600	0.712841	23481640	21272520	21299120	1.08353	-1.62356	spectrin
DHRS13	3748760	2996640	2640680	0.697589	16539720	16597760	16773320	1.05652	-1.62342	NA
TMEM14B	2128320	2458760	2858720	0.615248	16635000	17336160	15350160	1.04784	-1.62222	transmembrane protein 14B
LOC124871	9853440	8541320	9255200	0.720687	28248920	29426760	26298040	0.954996	-1.62198	NA
MAGEC2	6461880	6506160	6053160	0.666937	34378200	30209800	30301560	0.901227	-1.62096	melanoma antigen family C
LOC203076	9545280	10824760	11552040	0.662321	25806920	26629200	25178800	0.862865	-1.62017	NA
TPP2	2400880	3163600	3941120	0.479024	25809760	24344960	21126880	0.747248	-1.62014	TPP2 (TRIPEPTIDYL PEPTIDASE II); subtilase
GPX2	3261920	3458080	3148840	0.73792	19494640	16685840	18470600	1.11587	-1.61868	Gpx2p
DHX57	1402000	1415200	2706480	0.563918	19262200	17462040	16843360	1.11258	-1.61857	DEAH (Asp-Glu-Ala-Asp/His) box polypeptide 57
HNRPDL	8087040	8252400	6782760	0.711165	24965400	22016920	21559400	1.03362	-1.6167	heterogeneous nuclear ribonucleoprotein D-like
HRH4	7382880	6207400	6044560	0.666407	18860800	20418200	18131600	0.939556	-1.61653	histamine receptor H4
KIAA1102	5885760	6348120	6123960	0.706062	18772680	19775920	18649360	0.931251	-1.61651	NA
C16orf14	3031280	3237120	3060600	0.637146	16900960	15613640	17370160	1.08128	-1.61615	NA
LOC400968	13505520	13780360	13734120	0.746558	31744640	31422360	34477040	0.975969	-1.61486	hypothetical LOC400968
CHST4	5945520	4140800	3822440	0.476753	15679280	14293600	15006440	0.69575	-1.61426	carbohydrate (N-acetylglucosamine 6-O) sulfotransferase 4
FCGR1A	7078040	7499320	8050200	0.742592	18982160	18484040	17873680	0.943333	-1.61331	Fc fragment of IgG
NCOA6	15464400	14261040	14020800	0.904849	22552040	21721520	20763000	1.01012	-1.61327	nuclear receptor coactivator 6
LOC283439	7243680	12051840	8055760	0.651351	28540520	29193840	28226840	0.911313	-1.61108	NA
KRTAP19-1	4116720	4418400	4483240	0.735929	31787680	30519200	31623920	1.04901	-1.61032	keratin associated protein 19-1
HSPB6	4529800	4917840	4565920	0.723091	18856720	17470320	16043760	0.991026	-1.60844	heat shock protein
SSTR3	5187840	4590360	4525080	0.74178	23316080	16739800	14234880	1.04292	-1.60747	somatostatin receptor 3
SRI	8300960	9068560	7643680	0.688608	39072640	34727360	32629320	1.08428	-1.60704	sorcin
FLJ25715	7613880	9338560	8124720	0.697098	38184520	35210400	34832080	0.986997	-1.60665	hypothetical protein FLJ25715
TOP2A	19155800	22079880	19898920	0.771901	36425720	36611680	40144280	0.977687	-1.60642	topoisomerase (DNA) II alpha 170kDa
DPY30	4087080	3731520	4215280	0.557086	18457280	17946280	17026400	0.942874	-1.60611	NA
LOC388885	15818040	17276200	15077640	0.80939	36109320	33694080	36169200	1.00281	-1.60547	similar to ribosomal protein S10
PSG9	17502320	7241880	8845200	0.664736	36019480	31942240	29757760	1.04821	-1.60442	pregnancy specific beta-1-glycoprotein 9
LOC401051	14180080	10980120	13947160	0.741091	34831200	32310240	32621280	0.962372	-1.60285	NA
MSH5	2643000	2223840	1826160	0.599209	28451960	24232760	23856200	0.990673	-1.60265	Msh5p
VPS26A	5306680	6131240	6248800	0.724647	22893240	22256480	19732680	1.05162	-1.60221	subunit of retromer complex
CSTF2T	5049720	5797400	6622760	0.762371	21312720	22043120	21398360	1.00199	-1.60168	cleavage stimulation factor
MIA	7553000	8260760	9949760	0.814151	22505280	23281760	21675280	1.03181	-1.59934	melanoma inhibitory activity
EHBP1L1	21305320	20161280	19605240	0.800057	36981720	39324920	35321680	0.993913	-1.59871	NA
APOBEC3C	19012120	18621440	17465440	0.777998	39010280	38513160	40415800	0.987728	-1.59778	apolipoprotein B mRNA editing enzyme
PSMA8	3979800	4683640	4591600	0.732374	16355600	16092200	15025640	0.999263	-1.59725	NA
DIP2A	6475080	7462360	8967920	0.796678	22532560	23334560	22156520	1.04054	-1.5962	NA
NLRP10	2315760	2482840	2124200	0.539355	23024560	23708400	20043240	0.890742	-1.596	NA
SIN3A	2964320	2751080	3397520	0.657407	16852560	6847040	19160960	0.98123	-1.59506	SIN3 homolog A
CNOT6	3537400	3474440	3998360	0.611355	20108400	19083400	17671040	0.922639	-1.595	NA
LOC402253	16224160	14706560	16616760	0.746275	26819360	26473600	28291920	0.944441	-1.59479	NA
LOC389650	13137240	12382400	13058040	0.823887	32627640	32786040	31674160	1.04307	-1.59416	NA
LOC284390	7450840	7168960	7205280	0.50385	23099520	22260560	25400080	0.717381	-1.59397	NA
LOC389271	14271880	17738520	14466840	0.852421	34977200	32321600	32041120	1.07847	-1.59319	NA
RBM5	5077680	4422640	4124680	0.686505	18688120	19373800	19180160	1.01146	-1.592	RNA binding motif protein 5
ANO4	5001720	5379760	6177520	0.714337	17809360	18500720	17464560	0.974209	-1.59189	transmembrane protein 16D
POU6F1	16193720	18554000	16025640	0.84015	23114160	14588880	24684800	0.986132	-1.59158	POU class 6 homeobox 1
ODC1	14546080	13189720	12259000	0.924633	23478800	25923920	26240680	1.08487	-1.59135	ornithine decarboxylase 1
PLA2G2A	4309000	3511120	4423480	0.726231	17094000	17999640	16481040	1.07764	-1.59032	phospholipase A2
NEUROD4	2172680	2741640	2670960	0.596935	16525040	15689360	15230800	0.899369	-1.58939	neurogenic differentiation 4
LOC390488	20653080	20626680	20611360	0.793044	32988840	33652920	31768520	0.982394	-1.58709	NA
LOC389275	12520800	15152680	13310080	0.752339	30369360	27260000	30087120	0.951579	-1.58674	NA
RNGTT	2652720	2749520	3000560	0.690225	14816200	15018240	15976160	0.958622	-1.58518	RNA guanylyltransferase and 5'-phosphatase
PFKM	11902320	14748080	13403320	0.770805	30916960	30836320	28130080	0.96372	-1.58452	phosphofructokinase
ZNF226	4821360	4025000	4606760	0.610757	34870880	31620360	27799600	0.951352	-1.58399	zinc finger protein 226
IGSF11	2260080	3368640	2358640	0.674059	16909640	16252160	15871320	0.999022	-1.58348	immunoglobulin superfamily
S100A9	10042600	9773320	10153920	0.752895	23606040	22159440	18083880	0.95107	-1.58299	S100 calcium binding protein A9
ARRDC1	622280	726320	824440	0.582633	17214040	16671280	17180320	1.13365	-1.58289	arrestin domain containing 1
GNAI1	6997600	6130800	5305280	0.734135	18201760	20331880	16208360	1.02716	-1.58161	alpha-subunit of G-protein
RUFY4	10731040	10087920	8826520	0.67119	31909240	30821680	32777560	0.949423	-1.58161	NA
LOC126370	16651760	16570960	14818000	0.760875	34773560	32376480	32010320	0.988134	-1.58148	NA
GUCA1A	13571920	1992880	12152560	0.905806	9958040	11967240	19828160	0.569675	-1.58148	guanylate cyclase activator 1A (retina)
ZNF660	5738080	5770960	5113120	0.678679	27179720	25369040	26957720	0.960022	-1.58131	NA
FCER2	7300280	7383560	8192240	0.752952	18496560	19356120	17392400	0.952432	-1.58118	Fc fragment of IgE
SERTAD2	19036960	17460920	18612880	0.759705	35114960	38173880	36762240	0.962227	-1.58085	SERTA domain containing 2
MSLN	2571160	2706120	2091320	0.631598	28587520	26526080	24998240	1.03754	-1.58084	mesothelin
KRTAP17-1	2684000	3530760	3610160	0.554156	18018680	15639120	17168040	0.930769	-1.58059	keratin associated protein 17-1
KRT25	2790200	2704280	2338120	0.649717	16604160	16212080	15494920	0.979947	-1.58052	NA
SCG2	4427360	3983440	3531920	0.662852	17369320	14442800	16048400	0.986974	-1.58025	secretogranin II (chromogranin C)
TMEM25	19875040	15952680	20735760	0.824137	38929360	41994960	16626200	1.03913	-1.57992	transmembrane protein 25
LOC153959	13888400	13423360	12921880	0.767408	29441920	28405520	28038200	0.997305	-1.57922	NA
ESR1	8713760	9677120	9143680	0.96293	20813360	21744880	20506400	1.21628	-1.57878	ESR1 (ENHANCER OF SHOOT REGENERATION 1); DNA binding / transcription factor
ARF1	13154000	12615760	14009960	0.843412	22278160	21862240	17887800	1.01047	-1.57731	ARF1 (AUXIN RESPONSE FACTOR 1); transcription factor
TMEM121	2448600	1897240	2147840	0.566173	16357120	17618120	16096360	0.944289	-1.57716	NA
HEATR7A	12874840	13776840	14711920	0.812207	34322920	32731440	34220240	1.06905	-1.57695	NA
DHX37	2747520	2957840	2417680	0.785061	19498880	18302960	18714120	1.17794	-1.57687	DEAH (Asp-Glu-Ala-His) box polypeptide 37
ATF4	3370200	3011840	2162280	0.674256	21689080	19782960	19433320	0.998625	-1.57619	activating transcription factor 4 (tax-responsive enhancer element B67)
RNF130	5008880	5048400	4746680	0.775792	22315480	22290480	22902760	1.0622	-1.57612	ring finger protein 130
ZNF311	8747480	15153880	9596680	0.779383	36359520	32896920	37809280	1.09247	-1.5761	zinc finger protein 311
MARVELD2	2206240	2898720	2355960	0.684304	13658160	14378280	14045640	1.02988	-1.57464	NA
DDX42	3487480	6706200	6276800	0.725357	17086200	16336160	17230000	0.939656	-1.57405	DEAD (Asp-Glu-Ala-Asp) box polypeptide 42
HBS1L	4705840	4558680	3653800	0.632278	20791720	22277000	16376800	0.905706	-1.57302	HBS1-like (S. cerevisiae)
PTK7	9175520	9046440	9094000	0.733071	23516600	23370320	22549760	0.922665	-1.57204	PTK7 protein tyrosine kinase 7
C6orf211	1821480	1856120	2386200	0.644301	17599360	15616920	16991080	1.06675	-1.57115	NA
MYH9	2714480	2885160	2422720	0.62349	27921760	26591520	22256000	1.02106	-1.57081	myosin
DLG4	17857880	11949080	12817600	0.79919	21683080	22258160	20598280	0.963976	-1.56877	discs
C1orf89	1948760	2042680	2354160	0.60462	17891480	17657480	16368880	1.00136	-1.56764	NA
OLIG3	19726600	18229920	15525440	0.930024	23672840	26370240	21017200	1.07812	-1.5662	oligodendrocyte transcription factor 3
FLJ44076	7969360	10279960	9099520	0.721744	31813720	29071000	30100200	0.947652	-1.56507	NA
SLC10A2	14304640	9785240	13607400	0.791212	20621240	21323840	18713360	0.945311	-1.56504	solute carrier family 10 (sodium/bile acid cotransporter family)
LOC138729	12528040	12202680	14489200	0.730407	31394080	32613440	31923640	0.946447	-1.56448	NA
LHFP	2778800	3145360	3132680	0.601786	28037760	27513640	23453560	0.970559	-1.56386	lipoma HMGIC fusion partner
TRIM73	9192280	9559960	8775400	0.799083	37117280	35147560	26714080	1.28492	-1.56372	NA
LOC391408	13653240	14876560	15892080	0.763571	30536520	29990360	29658080	0.984465	-1.56286	NA
LOC285711	11482520	12559280	11957040	0.68715	29005880	27363600	26981000	0.891141	-1.56091	NA
ARF3	14137400	15245040	12796520	0.889336	23862600	21471760	20065320	1.06482	-1.56054	auxin response factor 3
OR5B2	22782760	20434640	21376440	0.853847	35409400	33424440	32852040	1.07762	-1.55991	olfactory receptor
LOC400804	14422600	16259560	12862720	0.741267	32111280	28865600	28711840	0.958287	-1.55988	hypothetical LOC400804
C7orf67	1850040	2019120	1073640	0.611264	18064720	18321840	18225800	1.01806	-1.5598	hypothetical protein FLJ22374
LOC401081	10990040	9297480	10203000	0.746245	27307680	28916560	29801880	0.966075	-1.55828	NA
LOC402681	21744200	22150480	20607680	0.80327	38863480	37564520	37027320	1.01282	-1.558	NA
COX7B2	14697200	14764400	12883640	0.744399	30477680	26406880	29192440	0.920817	-1.55721	cytochrome c oxidase subunit VIIb2
MRGPRE	6275920	6097360	6302640	0.802475	22386680	20264480	21081480	1.08981	-1.55702	MAS-related GPR
HIST1H3I	5666840	2823640	3318240	0.492296	25405400	25968240	20719240	0.756108	-1.55661	histone cluster 1
IQCD	691200	1040440	892320	0.495182	17162440	17359480	15978040	0.935035	-1.55647	NA
ERP44	2838760	3358400	3338640	0.710583	18160640	16425120	17220960	1.05829	-1.55615	thioredoxin domain containing 4 (endoplasmic reticulum)
NEK3	7771520	7344000	7314080	0.758619	23992800	22358120	25484960	0.952959	-1.55584	NIMA (never in mitosis gene a)-related kinase 3
LOC389671	12365200	12333200	11324600	0.809148	30997400	31239800	30042360	1.01922	-1.55579	NA
NF2	15319120	17068120	16786760	0.835285	23842680	23057360	21748120	0.99808	-1.55502	neurofibromin 2 (bilateral acoustic neuroma)
EPN2	3919240	4450760	3443640	0.811242	15250480	14783760	16178520	1.05784	-1.55323	epsin 2
D2HGDH	8907720	9355960	8851720	0.71357	32875680	35287120	34138280	1.00333	-1.55298	NA
DCDC2	8962640	8579760	8543800	0.783311	36612040	36376280	35032760	1.04468	-1.5526	doublecortin domain containing 2
C7orf60	3034280	2283320	2023400	0.488989	12453040	12023920	12695560	0.722972	-1.55241	NA
CLDN20	16545520	19283520	13197920	0.848317	38132760	36764160	35462320	1.0384	-1.55177	claudin 20
OR3A2	6002080	3861280	3357400	0.705506	19696480	18463760	17153760	0.972618	-1.55158	olfactory receptor
CEACAM1	4007240	3966120	5976280	0.470305	23534640	22776720	22898760	0.730827	-1.5508	carcinoembryonic antigen-related cell adhesion molecule 1 (biliary glycoprotein)
MBD5	3552360	4642000	4834440	0.640999	17364120	16758440	17493040	0.874721	-1.55032	MBD5 (methyl-CpG-binding domain 5); DNA binding
LOC346545	14126640	14652080	12565760	0.782576	32521040	32362520	33185640	1.01005	-1.55009	NA
LOC390928	19533040	18596320	19093760	0.829338	31149320	29832600	32909760	1.02327	-1.55006	NA
LOC391358	12659400	15098200	12685920	0.764704	34095400	34048440	34860480	0.985179	-1.54967	similar to adrenal gland protein AD-001
C6orf203	9062840	8626240	7725280	0.773658	37629840	38820200	36426720	1.03048	-1.54947	NA
COX11	3612840	5082360	4010400	0.742265	15352360	13519080	15790440	1.10047	-1.5489	cytochrome c oxidase assembly protein
FLJ36031	14703760	15929400	13228600	0.811232	30677520	29527520	31201280	0.998293	-1.5488	hypothetical protein FLJ36031
FCRLA	4686440	4492440	4600640	0.830601	28714760	26129240	25589880	1.15041	-1.54864	NA
ZNF250	5299960	2703320	2986840	0.710389	20910360	20044720	15100680	1.05498	-1.54814	NA
OSBPL7	623480	1053200	842120	0.519144	16237320	15189000	16097480	0.993691	-1.54808	oxysterol-binding protein-like protein 7
CRABP2	7410760	8406160	8385880	0.743043	33715760	32154000	32070040	1.16924	-1.54794	cellular retinoic acid binding protein 2
CYTH2	15133480	15147920	15593760	0.823346	20954200	19902240	20254160	0.962435	-1.54779	NA
RIOK1	8621400	6833800	7240320	0.795186	25334760	22937400	22937400	0.996594	-1.54754	RIO kinase 1 (yeast)
HMG1L10	7916680	6040560	12299000	0.72992	18643760	18651080	17922520	1.02685	-1.54745	high-mobility group (nonhistone chromosomal) protein 1-like 10
SPSB2	2820040	3077920	4396480	0.659873	19371120	20959800	19156440	1.08444	-1.54678	NA
LOC90520	855840	1293640	1717520	0.515946	16376040	16205720	15535400	0.981369	-1.54487	hypothetical protein LOC90520
PNPLA3	1465880	1613840	1523680	0.567487	14989280	15489200	16095800	0.93744	-1.54362	NA
BPESC1	1640080	1792120	2406320	0.664148	20499040	19473720	18360040	0.98984	-1.54345	blepharophimosis
FBXW8	15871960	14438160	14262320	0.970131	23319480	22816240	21815200	1.07916	-1.54324	F-box and WD repeat domain containing 8
ZNF35	4536600	6598760	5413320	0.703104	27680800	25643880	18749920	1.02031	-1.54301	zinc finger protein 35
RDH8	12904360	20282800	14317600	0.829683	40034560	35609800	40053080	1.02874	-1.54232	retinol dehydrogenase 8 (all-trans)
HIST1H2BK	2584640	2651600	3405480	0.629775	20685360	19904760	18380360	1.02562	-1.54202	histone cluster 1
C16orf57	1753320	3669040	2238760	0.512229	15502000	21765520	16306720	0.835299	-1.54172	NA
LOC391196	13572240	15536840	10946160	0.81296	35364640	33876240	34130200	1.04404	-1.54151	NA
FEM1A	4284280	4665600	4791280	0.768766	21887760	20317840	21449800	1.04583	-1.5407	fem-1 homolog a (C. elegans)
NOTCH2NL	3809720	4104720	3770600	0.72541	16103200	14795680	14801520	0.980453	-1.54044	NA
PTTG3	16592840	15892240	17242480	0.822225	24545080	24495800	24257000	0.96088	-1.53952	pituitary tumor-transforming 3
SLC6A10P	8638600	7683920	10894640	0.787962	29344640	28986160	32247360	1.03064	-1.53898	NA
LOC402670	18722040	18690080	18168320	0.758581	34425440	36053200	33732680	0.955175	-1.53766	NA
CASP10	9062800	11479560	10369600	0.465768	19876880	21498880	23430720	0.58576	-1.53585	caspase 10
LOC120126	14320680	14839600	14361000	0.827931	29960480	32493600	32252880	1.06797	-1.53424	NA
NRP2	4784960	4112320	3911560	0.844423	27935280	25774800	23615600	1.16378	-1.53371	NRP2 (NAP1-RELATED PROTEIN 2); DNA binding / chromatin binding / histone binding
MPP3	11368120	9302600	9651040	0.82514	25051920	22282880	27679120	1.0318	-1.53331	membrane protein
SH2B3	8113400	9022800	6185440	0.71604	24062920	21435960	21706840	1.0142	-1.53306	lymphocyte adaptor protein
TRIM61	18945640	17600160	16104720	0.791322	27006720	26838480	26734400	0.992858	-1.53198	NA
C20orf29	3985400	4189840	4733840	0.65848	16700000	16069760	17430880	0.894229	-1.53184	NA
TMEM132B	693000	668680	897080	0.505348	16915440	16368080	16751080	0.961007	-1.5309	NA
CCDC147	16762280	18580520	15731880	0.786516	30772760	29677880	31779240	0.969516	-1.5307	NA
LYG1	3833000	4342760	5114360	0.730411	17601560	16396720	17201440	0.985294	-1.53045	NA
LOC284207	7723720	9077720	8595720	0.704919	36823720	36383840	34700280	0.984295	-1.53013	NA
RP1L1	897440	1400280	1118240	0.551493	15740400	16739440	17227240	1.04886	-1.52896	retinitis pigmentosa 1-like 1
KIAA0947	6391320	4539880	5251480	0.690322	18793600	17180640	20374560	0.88402	-1.52788	KIAA0947 protein
LOC399961	14701720	13649960	14797920	0.740611	30890000	32452120	31928560	0.929565	-1.52765	NA
ZNF699	8816760	11258040	8387160	0.774536	30448680	29395760	28519200	1.00775	-1.52704	NA
CLTCL1	2353840	2757640	3414560	0.757822	22170920	21811080	22089880	1.04054	-1.5263	clathrin
NCOR1	3909920	4622800	3772120	0.644524	24787000	20886800	12253040	0.941887	-1.52601	nuclear receptor co-repressor 1
PPP1R15B	3327600	3938760	3551400	0.734786	18682560	17092320	15971520	1.08878	-1.52524	protein phosphatase 1
TMEM86A	3277160	3700160	3827440	0.670866	17546720	16797440	15971120	0.903711	-1.52468	NA
WASH2P	10014280	11402560	10900440	0.730623	32584160	32474160	32698640	0.95245	-1.52393	NA
RANBP10	2102840	2629320	2911480	0.580519	15986560	16563520	18079280	0.85093	-1.52363	RAN binding protein 10
PCTK2	13364960	12968840	14131080	0.772351	27995640	29100040	29767360	0.965141	-1.52332	PCTAIRE protein kinase 2
ZNF710	9852240	9999720	8030360	0.753484	27114480	28000960	27570760	0.98193	-1.52254	NA
LOC253254	15150320	17692440	15064080	0.778793	33433840	34556840	34973560	1.00093	-1.5222	NA
LOC360030	9223560	7834840	9646520	0.759235	29648840	30761720	29271800	0.985882	-1.5221	homeobox C14
APOL5	1801160	1841800	1653400	0.520479	17187320	17710240	14842880	0.848185	-1.52149	apolipoprotein L
C1orf180	9364120	10023280	7553800	0.617209	28043880	22250480	28321920	0.86109	-1.52119	NA
RBMXL1	4869000	4953840	4724680	0.64206	22394320	21100400	20332680	0.948462	-1.52004	NA
LOC283999	7322880	8673480	9849000	0.815688	32327200	31466920	32648360	1.14127	-1.51999	hypothetical protein LOC283999
GLT1D1	3779920	4405280	4677560	0.656393	15152520	14963960	13645760	0.884929	-1.51994	NA
C1orf158	7604400	6797280	6929720	0.733853	20927600	20303760	19926640	0.98614	-1.51929	NA
PAPPA	4374000	4362920	4954080	0.67988	17506200	17170640	15208600	1.00227	-1.5189	pregnancy-associated plasma protein A
TP53BP2	2911040	3759880	4520080	0.724094	23278960	22545160	23504200	0.986281	-1.51883	tumor protein p53 binding protein
C5orf28	2213200	3166080	3051960	0.58926	16269000	15162800	13042160	0.871221	-1.5188	NA
TMC4	4137520	3489520	3128440	0.664093	15680200	15324120	14612800	0.982071	-1.51652	transmembrane channel-like 4
LOC285972	6489760	6717120	6340240	0.751059	32106840	34527400	33738320	1.04937	-1.5162	hypothetical protein LOC285972
C11ORF47	9377760	7819360	8729200	0.717978	36343560	35682160	37086200	1.00018	-1.51599	NA
TCEAL2	3095160	3879920	4675640	0.735541	18627960	19352480	18820880	0.973243	-1.51503	NA
UPF1	2343920	3627600	3858000	0.583414	15151040	14234720	14111200	0.84587	-1.51467	NA
CRYZ	16802120	16266480	17293440	0.77546	35249520	35805280	35233640	0.972916	-1.51238	crystallin
NALCN	7991520	8256760	9031480	0.674132	32139440	34220920	31643480	0.941427	-1.5123	NA
SLC22A16	1454360	1626120	1663720	0.511506	14469880	12589720	12334080	0.82947	-1.51227	solute carrier family 22 (organic cation transporter)
AQP9	12625840	11684880	11922880	0.766566	19654760	18266360	7472920	0.911544	-1.51187	aquaporin 9
PHIP	7629840	10002560	10440680	0.720064	22673320	20415960	17280360	0.895088	-1.51143	pleckstrin homology domain interacting protein
USP38	15646800	15597280	16345520	0.91966	22742960	22750920	22415960	1.02221	-1.51106	ubiquitin specific peptidase 38
EP400NL	8347360	11171960	3332800	0.720462	28458960	27862320	25559480	0.927759	-1.51087	NA
LOC119358	10906480	13884440	12478600	0.732346	31449600	31334880	30563640	0.937477	-1.50948	similar to hCG2040270
C15orf40	3905360	4038080	4353200	0.700099	16067160	16015560	14905760	0.941834	-1.50867	NA
NUB1	11532560	11776480	9823480	0.767378	39134880	38038080	38099640	1.01565	-1.50821	NEDD8 ultimate buster-1
CORO1C	2248080	1413360	1790400	0.683754	27080920	25959880	22792400	1.08396	-1.50748	coronin
LACE1	14508000	15142840	14270240	0.765107	32687480	31760400	32416480	0.939922	-1.50694	lactation elevated 1
PLA2G2F	2543160	3069160	3603360	0.595918	17752840	14051480	15464160	0.872383	-1.50663	phospholipase A2
C14ORF81	2025840	1946880	1680520	0.52196	10536480	10177600	10724080	0.769207	-1.50604	NA
CDC20B	15749600	15862440	15463880	0.830476	32232720	32432480	30404640	1.01995	-1.5055	NA
C1orf55	13928880	14959080	13983960	0.776655	27983440	27048960	29243000	0.953328	-1.50493	NA
CORIN	9501600	4218800	3749160	0.638757	19633360	13703080	17384000	0.908858	-1.50362	corin
LOC388882	17952640	16468160	13492360	0.804807	33699840	35773920	33984520	0.979831	-1.50262	hypothetical LOC388882
CCDC150	672160	869720	799160	0.592353	17349080	18249280	16815240	1.1137	-1.50166	NA
FAM74A4	7416600	8616880	10118120	0.810281	31271000	30832040	34856880	1.05359	-1.50125	NA
C22orf23	3084560	3595040	3115680	0.642073	15158320	14751560	15918120	1.05143	-1.50118	NA
LOC400320	20160320	21974800	22048320	0.79563	33183920	34059400	31520800	0.974566	-1.50071	NA
PRKCZ	11921040	10477000	9857720	0.803438	23256080	24414560	25143000	1.00082	-1.49958	protein kinase C
TCP10L	4203640	4131120	3988960	0.708526	18798840	18363320	18410320	0.950097	-1.4995	t-complex 10-like
MBNL2	5698400	7220720	6151640	0.771051	25466080	23021320	22331840	1.09334	-1.49901	muscleblind-like 2 (Drosophila)
USP16	15876120	14849800	16488680	0.931909	25012960	22434360	21884400	1.03337	-1.49742	ubiquitin specific peptidase 16
LOC126755	4995520	5866720	5250640	0.704987	18113520	17877240	16744000	0.94591	-1.49729	NA
TAS2R8	6455720	4257560	3940040	0.617678	25432160	24981600	22592240	0.985509	-1.49715	taste receptor
TESC	4846080	5322240	4770680	0.678098	17615880	18465360	19005560	0.914558	-1.49714	NA
ZMIZ1	2459000	3902560	4027840	0.703226	20753640	20842240	20737080	1.01441	-1.49432	NA
NLRP6	15971480	15052840	15323320	0.808133	30766120	30781080	31275840	0.991242	-1.49356	NA
LOC389174	15586240	14077880	13953920	0.770966	28654720	29707800	27858040	0.961577	-1.49301	similar to 6130401L20Rik protein
DUOX1	4365440	5214080	4130520	0.688116	18319160	17330480	17235640	0.927998	-1.49288	dual oxidase 1
VCX2	7824280	8532320	6919840	0.698781	30933240	31944840	32127040	0.918755	-1.49255	variable charge
TRPC6	12322880	2980800	12035520	0.873104	18540880	22887880	19007760	1.04088	-1.49236	transient receptor potential cation channel
STAMBPL1	18528080	19222920	18651560	1.08033	22770920	5316680	23099400	1.30083	-1.49219	NA
CAPN2	16000880	16705400	14897080	0.716798	32689040	33023560	33609480	0.896533	-1.49169	CAPN2 protein
ZNF205	5251040	6251840	6337880	0.640638	34692440	34280680	31092400	0.979427	-1.4914	zinc finger protein 205
COL29A1	18017720	16757680	20200600	0.788063	33349240	33911480	35642400	0.963325	-1.49117	NA
MRPL54	5553120	5830840	6444800	0.765125	21387920	18427640	20196560	1.02589	-1.48962	mitochondrial ribosomal protein L54
OR7D2	15374840	15440760	15292800	0.797029	27658560	26756960	27546360	0.977066	-1.48936	olfactory receptor
SGSM1	5221080	5438760	4683920	0.73952	18589480	17840560	16654880	0.98906	-1.48847	NA
EDEM3	14280960	16172280	16713480	0.813455	35845040	35260200	36282400	1.01451	-1.48813	NA
LOC402579	33555680	13622360	14536400	0.817508	35968000	35948400	35541080	1.00958	-1.48787	NA
TIGD3	15140440	15294240	15408000	0.802747	28929920	32386680	29902760	0.983927	-1.48754	tigger transposable element derived 3
GCOM1	3817120	6650160	3839840	0.61785	15662160	15072400	15137520	0.911326	-1.48743	Gup1p
AMH	3648120	3626680	3981280	0.740656	23650000	21440160	22015720	1.01445	-1.4872	anti-Mullerian hormone
AGPAT2	16068840	13249200	13405520	0.847005	26994360	24809560	22956520	0.981587	-1.48697	1-acylglycerol-3-phosphate O-acyltransferase 2 (lysophosphatidic acid acyltransferase
PGM5	6896320	14645200	6311920	0.658761	32905880	31419240	32164520	1.00862	-1.48683	phosphoglycerate mutase
MPZ	18379200	17053280	16212800	0.924315	23718040	24136240	24203160	1.02506	-1.4868	myelin protein zero
LRRC16B	844040	1050120	1091320	0.509829	14163480	14120280	13905080	0.950356	-1.4865	NA
LOC401210	12039640	11806400	11365080	0.739287	26895320	27426680	27730040	0.921376	-1.48616	NA
LOC388277	18837160	19231640	17562640	0.764881	33628760	33167640	34263360	0.935317	-1.48612	NA
TRNAU1AP	4032760	5023200	5306760	0.713928	17441160	17555000	17199160	0.956742	-1.48601	NA
FLJ41423	17108600	15027240	13738360	0.803703	31953080	32409400	32353120	0.98276	-1.48532	FLJ41423 protein
LOC201229	16322640	16701840	14575080	0.813024	29784720	32224760	34497840	0.995021	-1.48517	hypothetical protein LOC201229
SYNJ2BP	2968560	3785160	4079000	0.698029	17271280	17197080	18611760	0.938195	-1.48491	synaptojanin 2 binding protein
LOC339862	3723760	3491040	3512720	0.660499	22581880	23260760	21690640	0.916077	-1.48479	hypothetical protein LOC339862
IPO4	1707280	1787840	1588960	0.539121	15641240	15235400	15337360	0.87263	-1.48387	importin 4
SLIT2	15669000	16314320	14093680	0.882382	22285280	22568560	20875080	0.977426	-1.48368	slit homolog 2 (Drosophila)
BLZF1	14410040	17363360	6533200	0.854885	23900840	23012480	19903000	1.00287	-1.4836	basic leucine zipper nuclear factor 1 (JEM-1)
FAM123C	15585040	15381680	14060520	0.841658	31289040	31790920	31359320	1.03021	-1.48325	NA
C11orf24	4344960	5586080	5489680	0.779306	20417720	19704480	19149200	1.03983	-1.48224	NA
AHCYL2	11690160	11890240	10471000	0.833531	24791840	23193960	22870240	0.966707	-1.48167	KIAA0828 protein
MARS	7193880	6895080	7604120	0.648615	33203720	32742680	32259240	0.998889	-1.48079	methionyl-tRNA synthetase
COL11A1	17659120	17636880	17375520	0.934962	26137040	27084520	23543600	1.03679	-1.48046	collagen
TRPC1	13679800	10003520	13942640	0.775757	19864160	18633160	19860160	0.918624	-1.4778	transient receptor potential cation channel
TSPYL3	4226600	4622360	5157160	0.731423	20028320	18064840	19248800	0.978414	-1.47753	TSPY-like 3 (pseudogene)
LOC389160	12352000	10526160	10294640	0.74713	28509760	28918120	35026680	0.95526	-1.47716	similar to Ceruloplasmin precursor (Ferroxidase)
PLEKHA7	3852520	3989080	4179400	0.747597	20392560	17416040	17844440	0.998814	-1.47685	NA
C19orf18	3242760	2765320	3174320	0.668618	16256000	17014480	14864000	0.980305	-1.47542	NA
EFHC1	731800	837120	625600	0.539049	17957840	16596240	17714840	0.998382	-1.47535	EF-hand domain (C-terminal) containing 1
HHCM	21274120	18664480	17549240	0.833479	37137640	35578000	35535920	1.01696	-1.47486	Mahlavu hepatocellular carcinoma
ESYT3	3260720	3521200	3877320	0.612995	16653600	17666640	17415560	0.994244	-1.47469	NA
GGA1	15278680	14546960	13724160	0.797269	42536000	41920880	42096040	1.04711	-1.47366	Gga1p
ALAS2	14383080	13604640	14430520	0.854069	24194320	23678560	24045920	0.990021	-1.47338	aminolevulinate
LILRA3	6788320	6799480	8246680	0.79562	21259320	21557080	20846920	1.02703	-1.47306	leukocyte immunoglobulin-like receptor
C1orf62	18925480	17681080	16080360	0.814945	32925680	36513400	34902800	0.992247	-1.47099	NA
C10orf88	2738960	2061040	1649680	0.631183	19682240	20092880	14519200	1.01643	-1.47082	NA
LOC283553	6836840	6783400	7673240	0.958217	31085680	31197240	25412400	1.23675	-1.47064	hypothetical LOC283553
ITGB1BP2	26931400	1866040	2827240	0.621043	29037400	29817840	21139200	0.97593	-1.47058	integrin beta 1 binding protein (melusin) 2
LOC196346	14237600	15088600	14173680	0.816349	35784840	33846400	33177120	1.04296	-1.47049	NA
PACRG	5151400	4667640	4796280	0.748424	18666440	19419360	19873360	0.999208	-1.47038	PARK2 co-regulated
NLRX1	1840880	1321720	1853920	0.63753	17026720	16728760	16075320	1.0149	-1.47015	NA
HERC4	17076760	16986200	17137720	0.986697	25499040	23155200	22612440	1.09412	-1.46883	hect domain and RLD 4
SELPLG	10074520	12159320	11017760	0.833395	25181880	25772720	23379080	1.03522	-1.46856	selectin P ligand
LOC391130	13208120	12107880	12561000	0.742629	28617200	30949800	31977640	0.94722	-1.46765	hypothetical LOC391130
RNF31	16105880	15755400	16818560	0.898263	25475400	24235680	23982200	0.995228	-1.46732	ring finger protein 31
RBM41	4669720	5301360	5442520	0.795061	22421080	20546640	21579200	1.06643	-1.46612	NA
LOC389243	16937080	16166440	15274120	0.727717	22838320	25610480	25094720	0.906447	-1.46562	NA
ZNF691	38242680	36859440	39180240	1.09516	21873520	24151800	22755840	1.43765	-1.46469	NA
SEMA3A	3339480	3335920	3940120	0.726527	21597680	20228520	20419520	0.989093	-1.46383	sema domain
DNAJB6	6329280	7203480	6431120	0.719079	22643080	21399600	20347520	1.01178	-1.46375	DnaJ (Hsp40) homolog
RNF185	846480	1007800	1237000	0.576594	17687800	18307000	16798840	1.05627	-1.46374	NA
KIAA0146	5112000	6551640	5349720	0.80535	20821160	20025800	19446920	1.02849	-1.4593	KIAA0146
LOC340228	13126920	13040480	14310360	0.740674	31583320	32320880	30934320	0.941794	-1.45904	NA
RABIF	15896000	10625080	10720680	0.834858	22018360	22065440	24430000	0.974329	-1.45902	RAB interacting factor
DACT3	4270120	3664520	3279240	0.692487	15896720	15411040	15561200	1.00934	-1.4586	NA
GOLGA2L1	4844200	4848680	4142120	0.80322	23694160	22258360	23965560	1.06653	-1.45843	NA
LASS6	16222200	15747520	17046080	0.789926	31819720	33315960	31450600	0.963391	-1.4581	LAG1 homolog
NR3C2	14871120	14834640	14315360	0.904391	22932240	22558160	20738560	1.00101	-1.45774	nuclear receptor subfamily 3
MMP10	20420640	19913920	20161120	0.763096	35555160	35052280	33174960	0.94982	-1.45763	metalloproteinase of VMP family
GMFB	15814240	15786960	15081840	0.836158	19226040	20205640	19674720	1.00105	-1.45738	glia maturation factor
LOC402488	13216320	12388640	11856520	0.832937	33087840	33367360	32758520	1.03487	-1.45721	NA
FKBP4	18936080	18754840	17908440	0.819902	37910040	37198760	40762080	1.02067	-1.45716	FK506 binding protein 4
GNA15	6681040	5956440	6297520	0.756427	18772960	22469520	17792480	1.03133	-1.45686	guanine nucleotide binding protein (G protein)
CDC2L1	15398600	12578200	13736000	0.854248	24272200	23685600	23813760	1.02175	-1.4567	cell division cycle 2-like 1 (PITSLRE proteins)
TRAIP	16820720	16041000	18783600	0.914985	24397880	25607920	25005680	1.01132	-1.45628	NA
PHF5A	2842520	2867960	3105520	0.534331	14692360	14933800	14846320	0.861974	-1.45608	PHD finger protein 5A
HIC2	8674840	8025840	8386880	0.806981	23413000	21589960	23418080	1.03878	-1.45571	hypermethylated in cancer 2
LRRC46	837080	941920	1169600	0.494709	15140520	15217400	13745360	0.899213	-1.45432	NA
CUGBP2	1929720	1754320	1309920	0.605512	23253160	20302040	18421840	0.950774	-1.45427	CUG triplet repeat
NUS1	754000	973360	722560	0.510111	15222200	17010320	13351160	0.931873	-1.45373	NA
HDGF2	3964760	3050160	3078320	0.650876	18939320	19209680	19042800	1.04133	-1.45371	hepatoma-derived growth factor-related protein 2
MINK1	10264920	9064200	10108400	0.801382	23619880	23703200	24588880	0.990781	-1.45365	NA
LOC400586	18498960	19444200	16992680	0.769554	36224960	34813120	33301760	0.936112	-1.45304	NA
LOC400533	19761640	19767360	10821120	0.816761	31218640	32104560	32671920	0.975567	-1.45272	NA
COL8A2	15549600	15530760	16546560	0.916303	24671080	22159000	23240360	1.01466	-1.4526	collagen
FNDC8	4773320	4878680	3662560	0.810183	20812720	20249400	20165760	1.06853	-1.45223	NA
ZNF460	3849000	3651440	3412640	0.41888	17016640	13996440	10985280	0.587149	-1.45146	NA
WWP1	15810080	16125680	16847720	0.864501	23604360	23091240	24267640	0.95725	-1.45118	WW domain protein
DMGDH	13510760	12347480	13441320	0.92172	23186760	21929640	19469000	1.06825	-1.45075	dimethylglycine dehydrogenase
LOC388420	21600640	21964800	18170400	0.845813	34234720	34334600	34007720	1.02914	-1.45067	NA
WDR34	1488080	3146560	5193080	0.598682	16480640	17068840	16034000	0.95612	-1.44956	WD repeat domain 34
ZNF579	16230840	15356560	15334920	0.811021	28096640	28551040	26348640	0.989071	-1.4495	zinc finger protein 579
NR1D2	16001600	15655000	15753280	0.993061	25471040	8282960	24425120	1.0985	-1.44922	nuclear receptor subfamily 1
SLC25A37	5698680	6194240	5537000	0.692167	28938640	29486680	31826200	0.90566	-1.44854	NA
HCG_1984468	12683520	11814800	12821360	0.839815	32349920	30841920	31010840	1.04035	-1.44833	NA
CHIA	17817360	17152200	15584120	0.710392	37516560	35770720	35627040	0.882664	-1.44751	chitinase
ZMYM4	7897120	6452880	6419240	0.700022	21607800	21779560	19201120	0.982438	-1.44683	NA
POU2F3	4477360	4724280	10360160	0.744031	29145840	31289520	24140400	1.06907	-1.44565	POU class 2 homeobox 3
TFE3	5944320	5786600	5376720	0.725289	26369840	25768720	26925400	1.04155	-1.44556	transcription factor binding to IGHM enhancer 3
LOC390205	23310520	16231880	20428600	0.795319	34364880	38148400	31181160	0.978593	-1.44544	LRRC10-like protein ENSP00000367315
EPB41L4A	1934000	2256880	2150080	0.700416	18370760	16655360	17135160	1.01818	-1.44525	erythrocyte membrane protein band 4.1 like 4A
COQ5	2567720	3303040	3331080	0.66636	14693200	14097920	16403800	1.06546	-1.44396	NA
ADAMTSL5	4858560	5328120	4986560	0.788842	32821240	33950800	32451720	1.08455	-1.44341	NA
BRD9	1982240	2329720	2232600	0.657125	19857280	19966720	17428800	1.05165	-1.44332	bromodomain containing 9
IWS1	5104640	5238800	4618680	0.789417	21130200	19871200	19381320	1.05321	-1.44291	hypothetical protein FLJ10006
MICB	2613800	2289600	1844480	0.643573	28064280	27743680	23654040	1.00108	-1.44211	MHC class I polypeptide-related sequence B
C11orf64	8166200	9071360	9782480	0.729749	35545680	36169400	37995320	1.00077	-1.44207	NA
REPS2	7850440	4761120	5526800	0.751878	22224720	22410200	21117000	1.0803	-1.44179	RALBP1 associated Eps domain containing 2
ABAT	6436440	5173400	6520840	0.69365	25873920	24921480	20363440	0.989073	-1.44153	4-aminobutyrate aminotransferase
NODAL	9174680	10054880	10296840	0.662547	30809960	30617280	31838800	1.01116	-1.44148	nodal homolog (mouse)
LOC401207	16072000	17094280	15491840	0.773882	28695200	26664800	28973280	0.959782	-1.44086	NA
PI4KB	7515760	7293560	9550320	0.829155	30801360	33837880	34594880	1.02002	-1.44071	NA
PTCD2	1559080	1521840	1771720	0.60563	16827080	18703600	17511760	0.96781	-1.4407	pentatricopeptide repeat domain 2
C22orf13	2693000	2980320	3259400	0.650002	18552920	17998680	18185720	1.04338	-1.44061	NA
FGFBP1	2746040	1394720	1354880	0.66724	31485760	30296520	30409360	1.02886	-1.44051	NA
LOC391767	14453960	16962720	13822200	0.709859	29220400	28244240	30208760	0.876683	-1.43997	similar to hCG1989915
BCAR1	9457880	11641880	12779680	0.69905	18417400	17451040	4371520	0.820634	-1.43916	breast cancer anti-estrogen resistance 1
ARHGEF11	4075000	3897280	4667960	0.691821	19521600	20266320	18131480	0.929921	-1.4386	Rho guanine nucleotide exchange factor (GEF) 11
FLJ35258	11458240	13069360	12023560	0.801024	38267400	39367040	37543960	1.10047	-1.43854	NA
FBXL3	15281640	13930920	13952880	0.831492	21620360	18525240	19798560	0.921827	-1.43823	NA
LOC402697	14609160	15239920	15009480	0.785805	34657920	33450520	33389360	0.974	-1.43821	NA
IVD	12280640	13190840	12502200	0.930122	26594760	26564560	25569400	1.07453	-1.43754	IVD (ISOVALERYL-COA-DEHYDROGENASE)
MAP3K2	17442720	15403560	15785600	0.861488	20265320	22214440	21870320	1.02898	-1.43701	mitogen-activated protein kinase kinase kinase 2
QTRT1	2570480	3213800	3422640	0.637243	15129880	14388960	14941600	1.02073	-1.43691	queuine tRNA-ribosyltransferase 1
FLII	6780280	7062240	7143240	0.591152	29284440	28677280	22754480	0.902955	-1.43616	flightless I homolog (Drosophila)
SFXN2	4088800	4388520	4075160	0.726981	16118680	15119440	15449400	0.963228	-1.43598	sideroflexin 2
TRPM2	12599040	9536400	10779880	0.806502	18948000	18764320	17525000	0.951492	-1.4354	transient receptor potential cation channel
CAMTA1	5044640	5156480	5121080	0.620642	14938960	16056160	16581240	0.796744	-1.43516	calmodulin binding transcription activator 1
LOC389730	14635360	12287160	11319120	0.810163	28917640	27257560	29967600	1.00073	-1.43516	NA
LRRN1	2037440	2156400	2156000	0.708426	17780280	17017800	17473440	1.02735	-1.435	leucine rich repeat neuronal 1
KIAA1486	1780480	2006160	1997240	0.644822	16055520	16483520	15038680	0.934705	-1.43437	KIAA1486 protein
DAZ4	4085680	4993280	5163120	0.770863	23154040	24253520	23456480	1.11402	-1.43385	deleted in azoospermia 4
DISP2	2056080	3640600	2400440	0.617962	16882360	15662560	15882960	0.972179	-1.43374	dispatched homolog 2 (Drosophila)
C1orf64	3366520	3280320	3623440	0.676024	15458240	15557320	15135160	0.982205	-1.43363	NA
LOC389727	11802480	10655560	10309720	0.69488	22999200	26364000	24797600	0.861315	-1.43352	similar to FKBP52; 52 kD FK506 binding protein
LOC399875	18277800	19400880	21264640	0.814447	33139360	31117920	29786640	1.00775	-1.43259	hypothetical gene supported by BC040220
SLC25A21	1511520	3984920	1696160	0.620831	17106200	17295360	16733760	0.986087	-1.4322	solute carrier family 25 (mitochondrial oxodicarboxylate carrier)
LOC399924	21995440	14904440	23510560	0.799534	35175600	36182440	31847240	0.974583	-1.43211	NA
SAP30L	10509320	10216720	9591680	0.758077	19628040	19788760	19796480	1.04086	-1.43199	SAP30-like
LY6G6D	2435680	3108480	3103400	0.673198	20741440	20593840	20088720	0.974099	-1.43158	lymphocyte antigen 6 complex
ROPN1	3613840	3836000	3881360	0.685307	17780720	17366120	17135920	0.912372	-1.43087	ropporin
LOC390688	21651120	21385760	18106240	0.791337	34714400	33884160	34383800	0.958066	-1.43084	CDC37-like
LRRC47	3865720	3848360	5121520	0.710044	22218640	21304640	19620240	1.0246	-1.4308	NA
GBA	9202840	10970760	10340880	0.865311	24197000	23356200	17972960	0.997064	-1.43	glucosidase
ZNF525	15492640	15450440	17245240	0.840132	33590320	31966960	30161600	1.02119	-1.4299	zinc finger protein 525
OR1D5	8205840	5792240	4684240	0.70837	21264440	18505360	19749880	0.956244	-1.42885	olfactory receptor
ANXA13	4223040	3249120	2607040	0.608661	25395800	27028360	23770600	0.954799	-1.42874	annexin A13
TAF13	13025320	11713680	13132560	0.818473	19156960	16107720	17831080	0.94657	-1.42834	TAF13 (TBP-ASSOCIATED FACTOR 13); RNA polymerase II transcription factor
MTMR9	2173720	2821600	2880040	0.690827	13584720	14172760	14009600	0.994676	-1.42772	myotubularin related protein 9
FUT9	10413560	5406640	4236240	0.770221	18333440	21396840	19768720	1.07406	-1.4277	pseudo
LOC389089	12300640	13163120	12349640	0.782464	30675640	32186880	29582200	0.991827	-1.42707	NA
PI4K2A	13621520	11083080	14260200	0.820645	33488960	33678880	31522200	1.01172	-1.4267	NA
IDS	16440920	13606680	16529640	0.963469	29583000	26104840	26588360	1.11053	-1.4258	iduronate 2-sulfatase (Hunter syndrome)
TCAG7.1015	5147040	6876280	6301440	0.701842	30783920	29447560	31386600	0.958173	-1.42533	NA
LOC339025	8063120	10616040	9335360	0.789663	33498680	30910040	30271720	1.00798	-1.42516	NA
SLC7A3	2085240	2628040	2753560	0.559398	15692760	16215200	16422400	0.884074	-1.42469	solute carrier family 7 (cationic amino acid transporter
PLAUR	3401360	3207400	3127320	0.832186	25401280	25161560	23458600	1.11944	-1.42437	plasminogen activator
LOC388928	12822360	13228760	10688160	0.803435	33982320	33356000	33081000	1.01594	-1.42421	NA
STAT2	13071480	14517000	14001720	0.886411	18325960	19679600	18741040	0.979531	-1.42381	signal transducer and activator of transcription 2
HGD	14809840	14222920	14254920	0.850571	25202800	25028600	21894200	0.981368	-1.42342	homogentisate 1
PAIP2B	15216600	16160400	12914520	0.80455	36178520	33148400	32449440	1.01691	-1.42332	NA
RSBN1L	15264520	16374520	18099720	0.79691	30782040	30178200	27735080	0.967108	-1.42328	NA
RTN1	6418080	4067280	5300720	0.722487	31771720	34141640	33963040	1.06493	-1.42308	ER membrane protein that interacts with exocyst subunit Sec6p and with Yip3p; also interacts with Sbh1p; null mutant has an altered (mostly cisternal) ER morphology; member of the RTNLA (reticulon-like A) subfamily
DSCR8	3125400	3645840	3633720	0.613817	16472960	17229920	17588440	0.979393	-1.42277	Down syndrome critical region gene 8
LOC168474	13574680	12778800	13864120	0.737146	26420000	25890920	27164920	0.895436	-1.42211	selenophosphate synthetase pseudogene
BLK	15418840	13241080	14560600	0.791025	22163680	22408240	23250120	0.942809	-1.42203	B lymphoid tyrosine kinase
COASY	7751440	6206520	8205320	0.74742	23112920	22245360	23756560	0.917443	-1.42171	Coenzyme A synthase
WDR25	1433800	1849680	1706160	0.489078	14998640	15526360	13387520	0.774642	-1.42153	NA
ALX4	2933680	3944040	3381880	0.660213	18082880	21020480	19666120	0.929374	-1.42016	ALX homeobox 4
PLBD2	16123280	15688680	15977360	0.839186	29117760	29148800	29897840	1.01814	-1.41988	NA
ARSE	12252400	11995360	10113080	0.866113	18849960	17893040	15116400	1.02041	-1.41957	arylsulfatase E (chondrodysplasia punctata 1)
DEFA3	5156600	5609600	6372720	0.592183	27245920	27568200	28905160	0.899492	-1.41906	defensin
RPS12	3541880	3223240	3628160	0.644199	22803040	22833000	27811960	0.967806	-1.41904	ribosomal protein S12
STRN3	9901000	11981360	11589320	0.626274	32357400	26253800	29992440	0.811532	-1.41871	striatin
LOC196752	9879320	14589920	10671120	0.718619	26934600	28383240	26650760	0.895317	-1.41805	NA
LOC121952	5527680	6396040	6631600	0.800143	20224600	19078840	19031960	1.05656	-1.41803	hypothetical protein LOC121952
KIAA1967	2620520	2809720	2990280	0.717012	22929000	20819280	21178760	1.03519	-1.41788	NA
KRBA1	2759960	3083360	3185280	0.648756	16096080	16494520	14715960	1.03366	-1.41559	NA
LOC347169	12750040	13886760	12631720	0.816895	31952080	32263160	32688080	1.03259	-1.41378	NA
LMF1	2267720	1915880	2174360	0.4801	13335120	13938800	13948440	0.748339	-1.41369	NA
SCGN	5475080	4636440	6415480	0.631045	19840680	18120320	15944640	0.876705	-1.41367	secretagogin
LOC391707	12869160	14175880	12496800	0.7072	25656160	23427800	25476720	0.874413	-1.41337	hypothetical LOC391707
CCRL1	9519720	7130280	6556240	0.757091	19487000	19946000	18457280	1.02011	-1.41328	chemokine (C-C motif) receptor-like 1
TTC14	3364760	3362000	3266440	0.694832	15194720	15535320	16219400	1.00376	-1.41325	tetratricopeptide repeat domain 14
IMP3	5756240	6423800	5606480	0.74115	21313520	20586560	20067560	0.982644	-1.41302	NA
BSPRY	2641960	2973160	4200600	0.568429	15305560	13356960	13382400	0.744403	-1.41203	B-box and SPRY domain containing
C6ORF214	7502080	8501520	9356640	0.649112	26475360	25941160	24931960	0.827956	-1.41117	NA
AK3L2	21446560	23657640	18519880	0.828502	35955560	33217040	33822640	1.00289	-1.41092	adenylate kinase 3-like 2
NR2E3	15238720	16675160	16260480	0.989892	23994120	28353480	23595720	1.09541	-1.41092	nuclear receptor subfamily 2
ERAF	6104080	7698440	6148080	0.613254	23019480	27082640	28644760	0.795165	-1.41061	erythroid associated factor
ARMC6	15060240	13886040	15134560	0.932568	15903280	19362120	18545240	1.0747	-1.41026	NA
SLC2A4	16014560	9947600	13897160	0.842645	21116000	21427360	19276000	0.989047	-1.40954	solute carrier family 2 (facilitated glucose transporter)
BRD4	13992320	14717840	12170480	0.872872	21519400	20956120	21041720	1.02698	-1.4095	BRD4 (BROMODOMAIN 4); DNA binding
COPZ1	6724880	6952560	7497480	0.758911	20399240	18270800	20298920	0.968229	-1.40929	zeta-cop
SLC25A17	4044600	4794920	7373840	0.619956	21334320	17406560	15906080	0.864749	-1.40927	solute carrier family 25 (mitochondrial carrier; peroxisomal membrane protein
SAP18	5327680	5555520	6569440	0.744419	25354160	26239160	24802080	1.05299	-1.40902	SAP18 (SIN3 ASSOCIATED POLYPEPTIDE P18); protein binding / transcription regulator
SIAH1	18409200	16397360	17989560	0.973724	26688240	28060040	24868880	1.07442	-1.40857	seven in absentia homolog 1 (Drosophila)
HMP19	12747080	9913400	9228040	0.759742	36283200	37390800	40620160	0.980686	-1.40729	similar to Neuron-specific protein family member 2 (Protein p19) (HMP19)
TINF2	18373920	18276800	19469800	0.801462	38098640	40777000	36699960	0.991156	-1.40663	TERF1 (TRF1)-interacting nuclear factor 2
GPR148	8466320	7993560	8794600	0.792269	29196040	31760440	34572880	1.08006	-1.4052	G protein-coupled receptor 148
TAF6L	6170120	6215840	5588360	0.644691	25950960	25674000	27349400	0.916885	-1.40493	TAF6-like RNA polymerase II
NDEL1	16103200	16607800	15268320	0.891518	21353840	20940560	22299040	1.02775	-1.40422	nudE nuclear distribution gene E homolog (A. nidulans)-like 1
GDF3	5535320	5080480	5287400	0.65261	19769280	19281320	16850400	0.905883	-1.40398	growth differentiation factor 3
QSOX1	18881840	17120160	18319440	0.89777	25937200	26341840	26736840	1.03542	-1.40362	NA
C1orf172	4650160	5268880	4528720	0.716714	20015480	17671320	19255760	0.944706	-1.40338	NA
GDF15	6108480	6263040	6621320	0.708902	14498800	14212360	14661400	0.873291	-1.40318	growth differentiation factor 15
INHA	8080280	8779920	9931360	0.836978	25199280	21661080	23290920	1.03177	-1.40238	inhibin
IFT88	10057560	17009560	6420840	0.73018	39003800	39080960	33757960	1.07995	-1.40232	NA
TG	10551480	11673760	13165160	0.850224	25849120	24387520	25082400	1.04248	-1.4022	thyroglobulin
KLHL22	2782640	3512760	2645680	0.616166	16668640	17273800	18377360	0.976588	-1.40133	NA
PRKAB2	16764920	14997600	16377160	0.810385	21879680	22375800	21833880	0.932781	-1.40131	protein kinase
NR1H2	15477320	15543760	15256560	0.952345	25524640	23312560	23916680	1.05035	-1.40098	nuclear receptor subfamily 1
LOC340075	12315800	14478000	12088800	0.692049	25989160	24185560	25584520	0.870391	-1.40083	NA
GPR78	7671400	6998680	5515880	0.766558	20226200	21467560	20418880	1.02974	-1.40023	G protein-coupled receptor 78
TNNC1	3478440	3135080	4601320	0.680411	20345680	18238240	16409640	0.956948	-1.39905	troponin C type 1 (slow)
LOC283480	12355480	10310200	11366640	0.783907	34295720	38771120	35767080	1.04801	-1.39843	hypothetical protein LOC283480
FAM27L	9534600	10570320	10230640	0.705003	32197480	32539280	32120600	0.960483	-1.39833	NA
VIL1	3864240	2969440	6766120	0.794942	24268760	21212360	22516560	1.11555	-1.39793	villin 1
MCOLN2	16713480	15209480	16821920	0.738647	30974960	36163040	35118920	0.895882	-1.39561	mucolipin 2
BIN1	13683280	14616560	15056200	0.810972	22795000	21747200	19895920	0.953782	-1.39486	bridging integrator 1
PAPOLB	7741760	3695640	4492280	0.735252	24422160	23860280	17029240	1.05487	-1.39457	poly(A) polymerase beta (testis specific)
NARG1	2670880	2968240	3431760	0.651848	14006360	12015280	12533000	0.933858	-1.39432	NA
CNTN1	1920960	1777920	1360360	0.631548	24474240	26339200	18277280	0.981295	-1.39352	contactin 1
LOC219797	12292200	14880560	14819960	0.771914	29808000	30842640	28995320	0.97228	-1.39334	NA
SLAMF6	2583240	2910320	3658680	0.693377	19536040	16784960	17551080	0.922907	-1.39299	SLAM family member 6
GAB2	3253720	1925680	2610160	0.668443	31526160	34385080	28840600	1.02602	-1.39273	GRB2-associated binding protein 2
MTMR8	2850960	2976520	3790320	0.78289	19841640	19538760	17823400	1.0431	-1.39214	myotubularin related protein 8
ZNF304	2512480	2540600	2983320	0.633764	16440240	16711640	14553520	0.907433	-1.39185	zinc finger protein 304
ACER2	13466000	14253720	14127520	0.78113	32717600	33041120	34021760	0.984522	-1.39171	NA
SNX12	12736400	11783920	11455280	0.598995	26744960	17808800	28488440	0.778491	-1.39032	hypothetical protein MGC53351
CXCR6	7552840	5587280	5489160	0.736853	18185560	18815280	18095800	0.989213	-1.38967	chemokine (C-X-C motif) receptor 6
PTGDS	2527480	2156400	2589440	0.72557	15303200	14754520	15011360	1.02999	-1.38941	prostaglandin D2 synthase 21kDa (brain)
DVL1	6614280	6521320	8155480	0.724422	13892400	14897040	14615360	0.888434	-1.38908	dishevelled
LOC253289	17544240	16090840	14690440	0.831843	32803000	32155640	31463760	1.04336	-1.3887	NA
LGALS1	8577000	7741040	10131600	0.845104	23466160	21819280	22673520	1.03848	-1.38868	lectin
C2orf29	4654240	4148240	4403440	0.856277	17419880	15906160	20384280	1.12583	-1.38834	NA
SETD1B	6697560	6616320	7101000	0.710563	18896240	19530440	20421880	0.904142	-1.38768	NA
SLC41A2	2286280	2805480	1616760	0.536116	14106320	16263480	15516600	0.839376	-1.38745	solute carrier family 41
MRPS17	8995400	8465200	10068000	0.771337	35071280	34813800	34801160	0.991192	-1.38742	mitochondrial ribosomal protein S17
LOC152667	14310640	14786840	15193400	0.726133	29991480	28639080	29044880	0.915188	-1.38731	NIP30-like
NCOA4	5659760	4178920	3465120	0.695537	25079880	19786920	18740920	0.972005	-1.38707	nuclear receptor coactivator 4
PRKCE	12344480	10295880	10073160	0.797357	22901440	24729520	21759080	0.977196	-1.3864	protein kinase C
PICK1	13415000	10322800	12207480	0.857336	25716720	24846120	24399760	1.04936	-1.38538	NA
SNX9	3442480	3276680	3479120	0.773827	21750880	19264920	19494920	1.03696	-1.385	sorting nexin 9
GALNT12	1804280	1614120	1686120	0.630279	17594480	17473920	16194480	0.988754	-1.38496	UDP-N-acetyl-alpha-D-galactosamine:polypeptide N-acetylgalactosaminyltransferase 12 (GalNAc-T12)
SIGMAR1	14765520	11427720	12809080	0.783773	37707520	33676000	31871120	0.991348	-1.38465	opioid receptor
SRP68	5476680	5974760	7107840	0.691781	34099080	32162680	28692120	1.0273	-1.38391	subunit of the signal recognition particle
LOC387756	18428720	19940320	19780360	0.803815	31940640	31158520	29144720	0.988586	-1.38335	NA
SIPA1	3253520	2912000	2837720	0.708985	21090240	19553600	21034320	1.00519	-1.38314	signal-induced proliferation-associated 1
LCE3D	2133680	2031120	1901480	0.677977	16853440	15854520	16722960	1.06259	-1.38288	late cornified envelope 3D
VGLL1	10157640	7011960	9015200	0.918913	41882200	41094160	40491600	1.17298	-1.38242	vestigial like 1 (Drosophila)
IMPG1	4792360	8413240	9698240	0.729266	8272320	17055800	16827680	0.984708	-1.38232	interphotoreceptor matrix proteoglycan 1
ANGEL2	1208640	1088600	913680	0.546525	13577600	12784280	12706680	0.976597	-1.38219	NA
POU3F4	5006560	4616680	5709600	0.701521	27360200	24086040	26282800	0.983906	-1.38056	POU class 3 homeobox 4
FAM186B	1664040	2958720	3365440	0.532531	11218120	10792280	12577600	0.818246	-1.38033	NA
LOC401128	14837080	17860760	15852040	0.785532	30724840	28155600	30185480	0.964739	-1.37965	NA
FLJ12355	1531240	1523280	1602760	0.670075	20064880	19190360	18267240	1.05099	-1.37959	hypothetical protein FLJ12355
CHCHD8	8551040	8130640	7501680	0.842414	37195960	37231920	37809320	1.0856	-1.37914	NA
P2RY2	4955240	5707960	5506200	0.7451	19250800	16134800	14005240	0.997192	-1.37893	purinergic receptor P2Y
ZNF700	753040	795800	975280	0.589178	16849240	17771600	16800160	1.04435	-1.37867	NA
IQGAP2	4553440	1727600	4068560	0.7365	21842920	20215560	20963480	1.04617	-1.37823	IQ motif containing GTPase activating protein 2
WDR45L	4759480	5125840	4973600	0.654318	22363080	20785240	19771480	0.934827	-1.37815	NA
HOXC6	9933000	9907680	8004440	0.748988	29856120	28083960	28276680	1.05165	-1.37807	homeobox C6
KIAA1683	20933640	15847880	15533640	0.818187	23400480	23389800	21036040	0.933646	-1.37782	KIAA1683
LTBP3	18672040	14854560	17168760	0.894018	23083240	22823040	22689400	1.02705	-1.37737	latent transforming growth factor beta binding protein 3
GDPD5	14743720	1969400	1653120	0.526275	14136080	14037360	18388560	0.819725	-1.3762	NA
NRD1	9415800	9571400	7806880	0.650514	31825720	32938840	30969600	0.95033	-1.37615	Nrd1p
ZNF645	17998320	19333920	16615240	0.834809	30107960	28628440	43055520	1.00899	-1.37596	NA
C14ORF68	7782880	8075160	8267120	0.763944	39256880	39754000	39016160	1.0355	-1.3758	NA
DDR1	16721720	13935400	12751800	0.83686	23224040	22948760	21444120	0.992604	-1.37553	discoidin domain receptor tyrosine kinase 1
LOC347475	10570880	9616080	10082600	0.688022	21584720	23287280	25022240	0.865101	-1.3755	UPF0625 coiled-coil domain-containing protein ENSP00000359845
ABCF1	6691920	14090400	20153120	0.798648	31244400	34548440	35588880	1.15631	-1.37508	ABCF-type protein
LOC401480	11450280	12190760	11157240	0.711436	25181520	25729720	26831800	0.873271	-1.37452	hypothetical LOC401480
LOC390377	19678240	16714080	17849640	0.786433	32733280	33884080	35369160	0.94768	-1.37446	NA
SLC16A9	16296600	16260200	16194120	0.848056	32292880	32653280	32610680	1.02434	-1.3741	solute carrier family 16
TEAD2	9104720	10729960	7124480	0.755817	34952280	35121200	33867760	1.12244	-1.37403	TEA domain family member 2
LOC400927	18030200	17365680	17449120	0.83889	32588000	34122240	32286080	1.01072	-1.37387	TPTE and PTEN homologous inositol lipid phosphatase pseudogene
MPZL3	14190840	15281480	14546920	0.725125	24998560	24671040	27680520	0.877053	-1.37346	NA
PCP2	6409000	7052960	3428000	0.791322	18409160	21941120	19453960	1.03255	-1.37293	Purkinje cell protein 2
PRSS2	3643400	4701760	4689440	0.760297	17553320	17106120	15938720	1.08067	-1.37251	protease
PDLIM5	18756200	16868360	16443440	0.897294	21215680	19616360	21187960	1.06571	-1.37245	alpha-actinin-2-associated LIM protein
SPTBN5	7025400	6758840	6134080	0.683487	28204840	28795800	27941880	0.881916	-1.37236	spectrin
HCN4	12658000	13049840	13706440	0.886886	21974200	19180680	17402600	1.04097	-1.37227	hyperpolarization activated cyclic nucleotide-gated potassium channel 4
APLP1	4003040	2952600	2925800	0.60316	25776040	23389880	24823560	0.926954	-1.37172	amyloid beta (A4) precursor-like protein 1
MAP7D1	4311800	4723560	4733400	0.829501	16195320	17373040	19276720	1.08726	-1.37152	NA
LOC91431	1033680	1172400	1268360	0.648384	19582480	19570960	18324760	1.14964	-1.37063	prematurely terminated mRNA decay factor-like
LOC339693	10859360	10630320	9283400	0.77744	30508640	29203760	27836080	0.987649	-1.36976	NA
FEV	4921520	5465680	5083960	0.763366	23632720	22388040	22383920	1.00338	-1.3687	FEV (ETS oncogene family)
IL1RAPL1	3025840	3504520	3516920	0.784646	21297720	22791120	22926200	1.04648	-1.36826	interleukin 1 receptor accessory protein-like 1
PRDM5	4754600	4139960	4128240	0.768456	22350440	19797880	21886360	1.08013	-1.3679	PR domain containing 5
SSTR2	5087680	4956720	4512600	0.756972	20951680	17398400	13951400	1.01004	-1.36623	somatostatin receptor 2
ZNF569	3835080	5113240	3506400	0.686037	16458080	14975320	16484120	0.979916	-1.36622	zinc finger protein 569
DNMBP	7647840	3662600	4101440	0.502134	14939640	11835560	13722840	0.638717	-1.36582	dynamin binding protein
CYB5R1	17240760	16629760	16656640	1.01391	31897920	31062080	31647920	1.16314	-1.36542	NA
COBRA1	6852000	5615320	6522640	0.769319	18362920	18118280	17858520	0.970758	-1.36522	cofactor of BRCA1
LOC388774	16097560	17529280	13896600	0.810374	37190160	34378080	34990760	1.01265	-1.3642	NA
LOC389217	18290160	16690840	15890640	0.798111	26850960	27124000	27609400	0.97824	-1.36415	similar to template acyivating factor-I alpha
MALL	16100520	13767840	4038520	0.856326	21859320	24319240	21438200	1.00282	-1.3637	NA
USP9X	15630440	15045160	15859280	0.936704	23739320	23880000	22748560	1.02972	-1.36281	ubiquitin specific peptidase 9
LOC148003	17668760	17600000	16118280	0.83475	34173080	32610200	31189840	1.04736	-1.3627	similar to lectin
LOC401180	13883320	13891320	14242360	0.747413	24683920	25091000	24516920	0.916217	-1.36249	similar to hCG1745223
OR2L8	19760400	17964360	15634400	0.779842	34909200	35014720	34713360	0.937798	-1.36238	olfactory receptor
MAK16	2499200	3199800	3816680	0.658177	17654360	16662560	16520400	1.01512	-1.36128	NA
NACC2	5234360	4672160	4832400	0.776429	18439520	18778280	18796200	1.0133	-1.36124	BTB (POZ) domain containing 14A
ENTPD1	22054880	20403200	21060280	0.8741	37611000	38304320	37332880	1.07321	-1.3612	ectonucleoside triphosphate diphosphohydrolase 1
SPSB3	1450040	1412120	580280	0.573858	17575800	16154440	14978880	1.01152	-1.36077	NA
LOC388939	13002200	12949360	12006680	0.852572	33374680	32540320	33925320	1.06894	-1.3607	NA
SNIP	3610520	3661080	6668760	0.643831	17676800	19270200	19681400	1.00505	-1.36034	SNAP25-interacting protein
CENPN	14654000	14075960	2671520	0.843405	24508960	20890360	20526720	0.988999	-1.36024	NA
IKZF4	2456200	2270680	2818480	0.517855	13139480	13075800	13007600	0.731731	-1.35977	NA
TAS2R38	3554360	4126000	4100680	0.7656	24240840	24417320	22666440	1.01753	-1.3597	taste receptor
TMPRSS6	14888920	14463000	13060560	0.809963	27872440	29389440	29942840	0.97623	-1.35912	transmembrane protease
KRTAP23-1	4214840	4451760	4434960	0.740497	27374560	30854320	31486480	1.00037	-1.35884	keratin associated protein 23-1
UQCRC1	25191520	17493000	21745800	0.78143	38311120	36889640	32577280	0.959342	-1.35722	ubiquinol-cytochrome c reductase core protein I
BAG2	4651000	2749240	2897280	0.624491	22652920	24266440	23092560	0.947986	-1.35712	BCL2-associated athanogene 2
SPEM1	10842800	11445080	8741920	0.843281	31143480	31068080	31508200	1.06916	-1.35671	NA
TMEM102	10532400	11515160	11069800	0.769862	34606480	35004880	35186240	1.03914	-1.35575	NA
C14ORF102	4210120	4163480	4060200	0.7774	19866000	20165840	19252920	1.01821	-1.35495	NA
CEND1	8014040	8369840	6413560	0.790667	35747280	33577280	35508640	1.01367	-1.35492	BM88 antigen
UTP6	5297560	4507200	4775800	0.766549	21610240	21261360	20546840	0.997808	-1.35449	NA
JUNB	5452000	6907760	5604640	0.607672	26929560	20604240	19092600	0.844023	-1.35323	jun B proto-oncogene
MARVELD3	1685880	1042880	1112840	0.616901	18988360	15901400	15752160	1.06854	-1.35299	NA
ACER1	11405000	7120880	6825560	0.73542	19265800	21755000	18656680	0.962672	-1.35261	N-acylsphingosine amidohydrolase (alkaline ceramidase) 3
MED12	15769080	16414600	16439760	0.89464	23403000	22373400	22628600	0.983724	-1.35252	NA
LOC402357	17449080	15955040	15904120	0.797063	29506720	0	29847080	0.9753	-1.35149	NA
C20orf165	4831720	5880760	5780000	0.796176	18362480	19479400	17337800	1.0368	-1.35144	NA
POLR2J	7899280	7230040	18283840	0.726744	38241000	35249040	35909560	1.05616	-1.35125	polymerase (RNA) II (DNA directed) polypeptide J
FAM132A	11135680	10227880	7960280	0.698691	26092120	26521760	25422120	0.873853	-1.35104	NA
CACNB3	4773080	5196520	6035480	0.528331	21324080	22040080	19787840	0.786904	-1.35096	calcium channel
OMA1	814040	2084600	4686640	0.742459	18579760	17320760	17701200	1.10762	-1.35051	NA
FKBP1C	6264720	6648400	6221320	0.775601	17405280	17213840	17554280	1.00908	-1.34962	FK506 binding protein 1C
CXXC1	12980520	14160840	12416440	0.753486	32290640	29875400	31827640	0.968101	-1.3492	CXXC finger 1 (PHD domain)
CEBPG	2999240	2261560	1716800	0.638823	25397640	24461040	18695280	0.955386	-1.34885	CCAAT/enhancer binding protein (C/EBP)
CPEB3	7515400	7707120	7635360	0.747258	19210400	20116320	20675840	0.945445	-1.34882	cytoplasmic polyadenylation element binding protein 3
ADHFE1	8694680	9181800	9292440	0.693937	31900360	29381080	28486200	1.02345	-1.34869	alcohol dehydrogenase
PLVAP	3225720	3492960	3800080	0.647067	17710840	16810400	17268760	1.00354	-1.3485	plasmalemma vesicle associated protein
C17orf64	6899480	6891120	6257080	0.81313	18945080	19982600	17839000	1.06124	-1.34829	NA
CASP3	13677040	14410760	14198040	0.846642	25324480	26629520	25089080	0.970118	-1.34761	caspase 3
RNF183	4864920	4607800	4310720	0.726325	16860720	17684960	17697680	0.94482	-1.34662	NA
APCDD1L	15213680	15604240	14790440	0.825996	28789280	28768680	30303800	0.993906	-1.34642	NA
HSPA2	2170000	2000560	1794040	0.665358	28735920	30855440	25779400	1.01049	-1.34615	heat shock protein 2
FLJ30594	4083200	3325640	3581960	0.752382	16243280	15657280	16148440	1.06794	-1.34583	hypothetical locus FLJ30594
ANKRD13C	5240760	3568920	3260000	0.623922	16421560	17749920	186960	0.970593	-1.34451	NA
KRTAP21-1	5101040	5830280	5351320	0.712833	28214160	27066240	29951680	0.960058	-1.34438	keratin associated protein 21-1
CRKL	15636960	11618480	11002360	0.842418	22658280	24210880	22204080	0.994077	-1.34423	v-crk sarcoma virus CT10 oncogene homolog (avian)-like
DOT1L	2040760	2018280	2180760	0.649112	17898000	17992680	17138720	1.00929	-1.34413	DOT1-like
FAM111B	10033920	8760520	8379800	0.824748	31350000	29583640	30563000	1.04135	-1.34399	NA
TUBA4B	1689920	1867440	1693120	0.62034	18041680	17233320	16961320	0.961348	-1.3439	NA
LOC339229	6828600	8770680	14026080	0.763968	29488320	31864520	29722680	1.02258	-1.34358	NA
RASAL3	3802680	3370440	3264840	0.589292	14421320	14319560	14366400	0.91265	-1.3431	hypothetical protein FLJ21438
LOC401616	18546120	19455880	18762160	0.818951	34494800	35299800	35834400	0.983348	-1.34267	NA
KIAA0649	7250120	6479760	5872200	0.720938	25328760	25441160	24587440	0.980471	-1.3424	KIAA0649
PTGIS	12814680	11958280	11382040	0.890598	25429840	18521040	22967160	1.02133	-1.34237	prostaglandin I2 (prostacyclin) synthase
KIAA0746	4358320	3928240	3712520	0.750172	15280360	16776600	16681840	0.947079	-1.34237	KIAA0746 protein
TBR1	6338920	5975600	5919000	0.726216	28996760	25905000	25594600	1.01799	-1.34215	T-box
LCE1C	9134120	9268680	9892520	0.793806	30588200	30164240	28531720	1.00312	-1.34159	late cornified envelope 1C
HFM1	12664840	13402400	15713200	0.777456	35105840	38397800	38060600	0.982723	-1.34091	NA
IFNG	5268880	8019080	6426840	0.787377	16456600	18047600	17466640	0.951357	-1.34078	interferon
SPATA13	14280160	15098920	14225280	0.818372	32518600	27931120	33421000	0.985017	-1.34076	spermatogenesis associated 13
OPN5	7933480	6777040	6485880	0.792645	20713800	19379600	17153000	1.05675	-1.34002	opsin 5
FLJ20444	8073480	10702920	11263120	0.881957	31761440	33041320	33581240	1.1132	-1.33943	hypothetical protein FLJ20444
NCAN	4021200	5557360	6043200	0.520775	21019880	18962200	19304200	0.772648	-1.33871	NA
RAB1B	2623760	2650400	3130440	0.584891	12968240	13193120	13294480	0.905501	-1.33835	RAB1B
ANKS6	14519200	14255040	14165800	0.800318	30060440	30144480	28633720	0.962079	-1.3377	NA
CLSPN	2582320	2120960	1579160	0.676127	23642560	23124440	18562080	1.01916	-1.33689	claspin homolog (Xenopus laevis)
RLIM	14068320	13142520	11794560	0.816746	41339640	41429680	38221120	1.03058	-1.33656	RING-H2 finger protein
PDPK1	14802360	12894720	14516080	0.811151	29824040	31043280	31162800	0.986315	-1.33645	3-phosphoinositide dependent protein kinase-1
USP9Y	15203160	16721640	15623200	0.958859	25436640	23318920	23030360	1.04916	-1.33571	ubiquitin specific peptidase 9
FREM2	12298480	18033080	12735440	0.746717	35182680	36533080	31117200	0.984318	-1.33509	NA
TPRXL	14965680	14902720	15932520	0.87069	20452160	19596600	20208720	1.02859	-1.33505	NA
DCTN1	4374480	3778880	3831080	0.801103	22046320	23369080	17638480	1.05785	-1.33452	dynactin 1 (p150
CBWD2	3227480	2491840	3096360	0.735735	17335960	17715000	16831600	1.03946	-1.33443	COBW domain containing 2
SCMH1	19543400	14707480	19472000	0.874789	24879560	24309840	25047000	0.991467	-1.33418	sex comb on midleg homolog 1 (Drosophila)
CAPN6	4611000	5502800	5742840	0.626938	23692120	24154600	16827640	0.928001	-1.33406	calpain 6
GHRH	6340000	6837320	6205120	0.736682	12501080	13160960	14797160	0.897202	-1.33356	growth hormone releasing hormone
NEUROD6	2025640	2303280	2651400	0.703611	19823360	19847600	18203240	0.994251	-1.33339	neurogenic differentiation 6
LOC342994	17064680	15246760	17037760	0.809391	31571880	32328960	32824520	1.00977	-1.33335	similar to ribosomal protein L34
GPR88	7387680	6162080	6130360	0.729481	21548880	20750880	19859680	0.970682	-1.33308	G protein-coupled receptor 88
ALDH1A1	12852640	12396960	13023840	0.81969	18172240	16902160	18180160	0.958188	-1.33251	aldehyde dehydrogenase 1 family
PSMG2	3389720	3791720	3769640	0.693905	18923080	19700640	16180480	0.982274	-1.33185	tumor necrosis factor superfamily
HIPK2	17732480	18698400	17388240	0.928298	23022920	23066760	25140520	1.09582	-1.33127	homeodomain interacting protein kinase 2
UGDH	6054560	5761680	5394880	0.837785	35342760	38043320	35234400	1.21783	-1.33102	UGDH protein
MYLK	8903400	8204880	9954680	0.786024	23510760	23261480	23255400	0.955392	-1.33091	myosin
BCL6B	3928520	2888400	2144440	0.645486	22682520	26348080	22583520	0.971679	-1.33014	B-cell CLL/lymphoma 6
AMICA1	5691280	7675080	6905760	0.87158	23191280	22520960	22805600	1.13301	-1.33009	NA
PRRG3	2397760	2384880	2314520	0.641635	19084520	18807720	17812440	0.991233	-1.32945	NA
CXCR4	7663440	5875840	5915520	0.770838	19267520	18526360	19244120	1.02459	-1.32918	chemokine (C-X-C motif) receptor 4
ARCN1	5907840	6513400	6772160	0.676508	25764920	26353480	27078040	1.00034	-1.32913	archain 1
RPS6KA4	11582720	11204400	10921920	0.872376	23293120	24699120	24699120	1.05995	-1.32885	ribosomal protein S6 kinase
AGT	4129480	4850080	4910160	0.757182	21117000	22609920	18561720	0.99736	-1.32848	AGT (ALANINE:GLYOXYLATE AMINOTRANSFERASE)
MARCH5	4674560	4973160	5260520	0.72885	15607680	16381120	16276080	0.949512	-1.32788	NA
CILP2	3659120	3894920	3043440	0.795939	15403520	15236280	17367200	1.11684	-1.32732	cartilage intermediate layer protein 2
LOC197049	8461640	10291440	5652880	0.918878	31967840	24091040	26309800	1.13889	-1.32715	NA
SFI1	4910000	5463120	5445800	0.741802	18706480	17456040	17262360	1.01166	-1.32703	NA
SEPT12	6375720	6569480	4720280	0.680035	18270560	18422400	16998760	0.876835	-1.32672	NA
TCAG7.1275	14793440	15574400	14375720	0.830904	29371720	31156280	32529320	1.01322	-1.32666	NA
PRKAA1	12988640	11881000	10610480	0.898828	26885600	24347600	25884160	1.09035	-1.32591	protein kinase
PCDHAC1	5314160	5068400	5366960	0.761714	18706600	20979760	18486280	1.06707	-1.32561	protocadherin alpha subfamily C
KCNAB1	18209200	17966040	17835400	0.867049	23045760	23795120	22456240	0.993383	-1.32544	potassium voltage-gated channel
NIT2	16732360	16595400	16353760	0.754345	14523960	34470800	37832600	0.921419	-1.32461	pseudo
CSNK1G1	16927840	13462040	12790240	0.848804	24092360	23050920	22224040	1.00063	-1.32398	casein kinase 1
SSH2	3267440	2833400	2835480	0.730188	14595040	15987080	15436520	0.963133	-1.32396	polyphosphoinositide binding protein Ssh2p
C20ORF106	16499280	16057640	16186960	0.814274	28538000	29281440	27505080	0.977146	-1.32346	NA
TMED9	6084600	5824680	6105960	0.890314	26402680	25487000	27077960	1.15887	-1.32317	NA
B3GALNT2	15997360	16387840	16067400	0.934516	25366440	23652280	26162360	1.06773	-1.32302	NA
FRMPD1	5936880	6791720	7058240	0.792723	20176640	21495480	20868280	0.992183	-1.32244	FERM and PDZ domain containing 1
HIST1H1B	6948840	6300400	7447960	0.702109	34007000	32557720	31722440	1.03522	-1.32243	histone cluster 1
MPPED1	5053560	4615800	4518960	0.6617	27112000	27837120	27010920	0.979189	-1.32203	NA
FAM129C	14665440	15393240	15224960	0.764845	29494040	27930640	26790920	0.917092	-1.32187	NA
LOC388813	15936320	17194240	15603840	0.818842	30989200	32454800	32901800	0.981237	-1.32101	Putative uncharacterized protein ENSP00000383407
DPYS	13309760	13765840	13627160	0.874425	26248560	24155040	18571720	0.998619	-1.32082	dihydropyrimidinase
KLK4	7578640	7531200	7986600	0.774714	24367280	22809800	20778280	1.05624	-1.32034	kallikrein-related peptidase 4
SLC39A4	13489440	9789440	12180760	0.754886	18412920	17677720	18928400	0.883719	-1.31983	solute carrier family 39 (zinc transporter)
MRPL9	1945800	2513520	2287440	0.548698	13467200	12120040	12823920	0.84493	-1.3195	Mitochondrial ribosomal protein of the large subunit
FLNA	7133760	7223160	7746880	0.801691	17236160	16640480	16689000	0.974891	-1.31932	filamin A
TPMT	17108080	17765240	17667600	0.870693	35040960	36033320	36231000	1.0632	-1.31922	thiopurine S-methyltransferase
PARP2	17772880	19363760	15791880	0.805656	35535560	35553840	34413880	0.980227	-1.31856	NA
LOC390256	14193520	16359360	13674920	0.78708	29588840	30867240	28947680	0.956588	-1.31826	NA
RGS12	6228720	4094720	4958120	0.799836	20876360	18329080	13369560	1.05188	-1.31819	regulator of G-protein signalling 12
ZNF586	4254320	4417720	4298560	0.744948	20250920	19561120	17046240	0.96959	-1.31773	zinc finger protein 586
ILKAP	15880520	14686080	14095440	0.846919	20901640	20894200	18748640	0.998799	-1.31698	integrin-linked kinase-associated serine/threonine phosphatase 2C
PUF60	8236840	8408120	8484120	0.900242	23640040	22040400	23214800	1.13178	-1.31636	fuse-binding protein-interacting repressor SIAHBP1
ZNF83	5275840	5747600	6198880	0.732227	27088160	23801040	18896240	1.01715	-1.31491	zinc finger protein 83
NCDN	7676920	7172520	6556640	0.79134	22362480	21311480	19803600	0.993152	-1.31437	neurochondrin
LOC401058	14840600	13749000	12952520	0.789247	31634880	34493720	35568800	0.981021	-1.31436	NA
KIAA0415	6802320	6936160	5640440	0.782648	23804040	24185680	23191080	1.06335	-1.31431	KIAA0415
SRC	9437080	9608680	9605520	0.814634	24245800	25953080	25953080	0.987172	-1.31429	v-src sarcoma viral oncogene
LOC136143	15102360	15509000	16127640	0.767158	28537600	29215840	28564800	0.954375	-1.31414	NA
LOC389813	13005800	12862000	12267520	0.790612	27800000	28273040	27243800	0.961598	-1.31395	similar to CG15216-PA
ABHD3	7415400	4933680	5339520	0.671005	24564040	23944080	18324680	0.926871	-1.31366	ABHD3 protein
ZNF614	1845720	2046240	2265240	0.722345	21616800	21231520	21045240	1.10822	-1.31348	zinc finger protein 614
C14orf148	3353400	3559400	4057760	0.669114	14740800	16136280	14972160	0.867159	-1.31348	NA
CIB3	1990360	1676680	1959120	0.633506	27208200	26656720	22823040	0.958616	-1.31339	calcium and integrin binding family member 3
LOC391809	14162360	15745160	14370160	0.699311	26660520	25690440	27886920	0.851616	-1.31294	NA
GARS	18560240	22719760	17083240	0.852541	39932000	40130720	36230840	1.03108	-1.31283	glycyl-tRNA synthetase
AMMECR1L	2778440	2775240	3263280	0.642835	17185160	17650760	16994080	0.98765	-1.31263	NA
LCMT2	7074640	7514320	5973960	0.813214	25520200	27574240	28339800	1.09826	-1.31253	leucine carboxyl methyltransferase 2
TAF1L	13774640	14110960	11913120	0.883045	22237160	21390920	20267080	1.03979	-1.31244	TAF1 RNA polymerase II
GPIHBP1	6273560	4910240	5914480	0.903215	31764040	31541120	31913760	1.20087	-1.31142	NA
FBXO40	11202720	12607480	10953400	0.795555	34516040	34173360	39406360	1.01508	-1.31138	F-box protein 40
PARK2	15332880	14039520	14597840	0.905032	19934480	20834760	17732920	0.992768	-1.31132	Parkinson disease (autosomal recessive
LOC374676	11033440	8672640	11138200	0.841205	30052680	28531280	29516680	1.04652	-1.31124	NA
CCDC102A	5982280	6230080	5923520	0.730871	20597040	17969400	18009880	0.946339	-1.31084	NA
DACH2	2041600	1740560	1556280	0.648034	21724520	22025040	19849240	0.979702	-1.31022	dachshund homolog 2 (Drosophila)
MTF1	5339880	6146080	5835680	0.72863	24679920	25446120	16011480	1.01164	-1.30942	methionyl-tRNA formyltransferase
NFYA	7671520	8050640	6855000	0.679259	25870840	24243280	17774240	0.942956	-1.30938	nuclear Y/CCAAT-box binding factor A subunit NF-YA
HOXC10	7652160	9558880	8083520	0.677119	27929200	24223840	19171880	0.941114	-1.30862	homeobox C10
PRIMA1	3849440	4757280	4661280	0.714879	15237240	16994720	16041560	1.0024	-1.3069	proline rich membrane anchor 1
ADRBK2	7831760	5487160	4997720	0.778293	20090320	20882840	18011000	1.02796	-1.3067	adrenergic
LOC388553	15976960	16687280	15967120	0.782859	28617600	29388840	31227800	0.935947	-1.30647	similar to hCG1645909
FAM118B	2320560	2654320	2649400	0.66692	18951880	17535440	16933200	1.0229	-1.30641	NA
NDUFA13	4748920	11644520	10917680	0.820794	40385440	41436520	34661640	1.04183	-1.30494	NA
IL17RA	7990880	7601280	7808560	0.776218	17959520	17910080	14803600	0.944415	-1.30463	NA
PPM1F	2584800	2815760	3253640	0.727497	18241240	17141400	17732840	0.952108	-1.30455	protein phosphatase 1F (PP2C domain containing)
SULT1B1	17516240	25046160	16375640	0.925973	25413480	21014080	19303800	1.05874	-1.30338	sulfotransferase family
LOC339903	4140040	3990720	5114400	0.815048	25735680	26304200	27675040	1.08063	-1.30279	NA
ZNF711	4688560	5767480	6884600	0.514882	22829840	21518120	20154840	0.74569	-1.30257	NA
DUX3	3219760	3352440	3332680	0.735395	20705440	18355440	17549960	1.01414	-1.3019	double homeobox
DHRS4	6688160	5405280	5014720	0.742246	21285320	21293560	19715440	0.992655	-1.30151	dehydrogenase/reductase (SDR family) member 4
CNO	4577320	5291600	4920400	0.790712	20564440	21699640	24569920	1.02504	-1.30141	cappuccino homolog (mouse)
TMEM99	3044960	2999960	2961280	0.749891	17773240	16890960	17112520	1.05054	-1.30047	NA
PORCN	3589040	4095200	5023720	0.749278	18470120	17537920	17285520	1.04693	-1.30006	porcupine
ASB11	4293520	4852560	4556600	0.729383	16208360	16153800	16509960	0.941987	-1.29908	ankyrin repeat and SOCS box-containing 11
ZDHHC9	11890840	14934200	13542360	0.774065	40708280	36084600	35327600	0.976736	-1.29834	zinc finger
ZNF576	7181160	1556120	2722040	0.584516	17914200	20903800	14714560	0.864127	-1.29819	zinc finger protein 576
RRP1	6275120	5661520	5396200	0.602063	16812720	18036480	17934760	0.81723	-1.29772	nucleolar protein NOP52
KDM1	11870400	12780920	11996960	0.897581	25332240	24532080	25074520	1.02287	-1.29767	amine oxidoreductase
WIBG	1855880	2724200	2832880	0.65171	18033600	17093920	17641360	0.98797	-1.29754	PYM (PARTNER OF Y14-MAGO)
GSN	2474360	2236400	1764600	0.683951	28469440	28538560	28823160	1.01587	-1.29742	gelsolin
LOC387755	20496920	19790680	19770840	0.832143	32459280	31402320	30284360	1.00933	-1.29715	NA
AMOTL2	8163880	10003240	7951800	0.76027	33527600	31484840	33106360	0.963315	-1.29702	angiomotin like 2
PSEN2	19361280	19327520	17941920	0.999473	26002560	23475040	23601360	1.14051	-1.2968	presenilin 2 (Alzheimer disease 4)
CDKAL1	4368760	6032560	7360280	0.882353	24295520	23377040	22324280	1.13722	-1.29677	CDK5 regulatory subunit associated protein 1-like 1
RTTN	6186320	6087840	6888600	0.775812	17512880	18122720	18689160	0.970539	-1.29667	rotatin
TRMT61A	1055720	1291120	753440	0.572395	17697920	18118560	16961520	0.977339	-1.2964	NA
HSPB9	4854240	5351840	5908640	0.732857	16211240	16730360	15723520	0.94304	-1.29612	heat shock protein
EXOSC2	9493840	5707720	6843720	0.853085	24398160	21432160	23272640	1.0461	-1.29612	exosome component 2
HTR4	8287400	7065720	6373960	0.721529	20460600	23438240	20066880	0.953755	-1.296	histone H3
RER1	5314200	5711040	7148960	0.760404	19684240	18802280	18204920	0.95218	-1.29559	ER retention protein
FBXL5	14214080	13826120	14579360	0.916593	19693320	20955840	19326120	1.00447	-1.29523	F-box and leucine-rich repeat protein 5
NAB1	13367800	12211120	11613760	0.709153	37593080	36173480	33834240	1.03882	-1.29492	nucleic acid binding protein
NPTN	3997600	3101240	4011360	0.758974	21475120	20486680	20597840	0.994223	-1.29486	NA
CCDC54	3065240	2982480	3769080	0.634036	19251760	19420680	18460360	0.968616	-1.29467	NA
AMAC1L2	2680800	3558480	3425640	0.688997	18273400	19041320	18461360	1.05401	-1.29448	NA
RABL3	8806000	6512560	6895520	0.797049	28330440	25381320	29293960	1.04933	-1.29432	RAB
P11	11836920	10017920	12465640	0.900921	22269560	21142240	21547160	1.02589	-1.29389	placental protein 11
LOC285053	8990880	9234440	9821520	0.737114	27487480	26236800	24006200	0.91991	-1.29336	similar to ribosomal protein L18a
PDE7A	16295560	15237320	15157880	0.979663	26016360	28608320	24247440	1.11646	-1.29274	phosphodiesterase 7A
LOC389335	15766400	16296840	17381160	0.780808	30851360	31854160	30270320	0.948145	-1.2927	NA
TSPAN16	19776120	6701720	18439520	0.773005	40166240	35938240	40117560	0.969841	-1.29212	NA
H2BFM	9031600	7185120	7733520	0.808273	31424880	31887480	32879920	1.07138	-1.29198	NA
QSER1	12610680	1500120	7657680	0.775139	19112960	18919920	19757640	1.01762	-1.2918	NA
TPX2	3524560	4035440	3960520	0.639531	11104720	12525720	11912360	0.801518	-1.29175	TPX2 (THIOREDOXIN-DEPENDENT PEROXIDASE 2); antioxidant
RAB11A	2755120	2940600	2490040	0.817091	16631000	16766960	16137640	1.13209	-1.29118	RAB11A
PIK3CA	12922280	12570280	13602680	0.828647	31648280	33672480	32330760	1.00087	-1.29105	phosphoinositide-3-kinase
LOC128360	7761920	9428160	7776760	0.702872	31082920	27101840	24734760	0.880686	-1.29051	NA
GTF2F1	3306040	4108480	4234960	0.728967	16605440	16683520	17156920	1.01083	-1.28834	general transcription factor IIF
PRM3	2561720	3199480	3667680	0.732617	22982480	21153040	20254760	1.01973	-1.28758	Pheromone-regulated protein required for karyogamy; localizes to the inner membrane of the nuclear envelope
RIPK2	9027800	7066680	7279760	0.818605	23979640	23282000	23282000	0.988411	-1.28725	receptor-interacting serine-threonine kinase 2
ARHGAP30	8162320	8791120	8788480	0.676532	28931680	33816800	29123360	0.900819	-1.28723	NA
C6orf72	756520	695200	841560	0.538425	13640280	13542720	14224600	0.921066	-1.2867	NA
NUP88	9370680	9445280	9491520	0.682097	32927920	33145120	33015840	0.98399	-1.2867	nucleoporin 88kDa
OR5W2	22683480	21001680	16908920	0.8834	38906040	38605600	39831880	1.05182	-1.28611	olfactory receptor
RETNLB	4401360	4220520	4510480	0.608245	17960160	16935560	17676400	0.928171	-1.28595	resistin like beta
RNF165	3176520	2862920	2561200	0.714186	16384840	16461960	16212000	0.99534	-1.28574	NA
SLC11A1	17828120	9392440	13641240	0.848708	22208280	21115200	19281280	0.97505	-1.28563	solute carrier family 11 (proton-coupled divalent metal ion transporters)
FUT6	16105200	14443400	15183960	0.945484	26406360	28496240	19339240	1.07789	-1.28546	FUT6 (fucosyltransferase 6); fucosyltransferase/ transferase
NR1H3	14574080	15070440	14776560	0.91366	24425120	22320520	22562520	1.00046	-1.28536	nuclear receptor subfamily 1
GAST	6394480	6627400	6993000	0.747038	14896680	14657640	15368320	0.904105	-1.2851	NA
DFFA	20466920	19414000	19747120	0.796896	33073480	33342640	32844600	0.968511	-1.28483	DNA fragmentation factor
ZNF592	6758480	5920320	6321120	0.785683	24743560	22287000	20688600	1.05987	-1.28481	zinc finger protein 592
MEA1	6159760	6754960	5591360	0.672432	31599680	30703840	29867200	0.983409	-1.28477	MEA (MEDEA); transcription factor
C8orf30A	8171160	8025360	7656280	0.86161	35581720	38044320	36987440	1.09318	-1.28448	NA
ACSF2	1752840	1800640	1947440	0.665955	16853040	18031880	16422040	1.01284	-1.28395	NA
ZNF563	4453360	4008880	4079520	0.775816	16696400	17112640	16519800	1.08393	-1.28395	zinc finger protein 563
RORC	13074040	12806040	13812040	0.879173	19749520	21007000	20056280	0.962001	-1.28394	RAR-related orphan receptor C
LOC387790	21014080	15232800	23063800	0.785086	32356760	35108280	32116960	0.940666	-1.28355	hypothetical LOC387790
SEC61A1	14071400	13551160	13243960	0.68042	34146600	32647560	27542680	0.864003	-1.28305	Sec61 alpha 1 subunit (S. cerevisiae)
RPL31	5286880	5304280	9516640	0.730902	29618000	30192040	28041680	1.05882	-1.28298	ribosomal protein L31
LOC390436	22823840	22205000	22335520	0.825026	37485520	34220440	35417200	0.984564	-1.28279	NA
ZCWPW2	2564200	2325440	2170760	0.586198	13989200	17039720	13486760	0.810832	-1.28271	NA
WISP2	3715960	3723440	8112520	0.79865	23143000	23897640	22235520	1.10803	-1.28268	WNT1 inducible signaling pathway protein 2
ENTPD2	3200360	2985880	3709320	0.459848	17663920	18475080	17653120	0.670774	-1.28226	ectonucleoside triphosphate diphosphohydrolase 2
CACNG6	2062640	2381840	3364440	0.797538	22783080	21067720	20451480	1.09377	-1.28191	calcium channel
ALDH5A1	15882840	14170720	14335000	0.868169	28302880	27349600	24559280	0.986887	-1.28185	aldehyde dehydrogenase 5 family
ICMT	6278480	5848160	6995760	0.866333	23676000	22168880	23501840	1.08043	-1.28185	isoprenylcysteine carboxyl methyltransferase
TELO2	5457040	7962720	7507800	0.748184	24434240	23658920	23264440	1.00421	-1.28118	NA
LOC401529	13383040	18575640	17244760	0.867333	35230040	0	34360120	1.02981	-1.281	NA
NEK1	9055960	8686080	7397680	0.851176	25343440	25214080	26542560	1.02324	-1.2805	NIMA (never in mitosis gene a)-related kinase 1
SLC13A4	14027960	12216280	12630680	0.720155	30654080	30937280	31642760	0.913222	-1.28019	SLC13A4 protein
SEMA4G	4049760	3839760	4232760	0.709946	20886520	21362400	20135600	0.981445	-1.27998	sema domain
LOC284240	8811400	10204040	9062280	0.780251	39866360	38992040	34377400	1.03146	-1.27997	hypothetical protein LOC284240
LOC391370	13516360	15483120	12685040	0.787339	33798080	33308240	34497720	0.971802	-1.27956	similar to hCG1818387
COPG	7261000	7748680	7395080	0.802415	21430520	19427520	20189920	1.00268	-1.27947	coatomer protein complex
IL7R	7118840	8637720	9785600	0.832027	21904960	19556640	20751760	1.0057	-1.27876	interleukin 7 receptor
ATG16L2	2391080	4333200	2791120	0.688003	19081760	19221960	17450600	1.03819	-1.27809	NA
GPN1	4319040	6650720	7167320	0.805071	18104360	18011600	17786600	0.999727	-1.27742	XPA binding protein 1
SLN	4573440	4908800	4810680	0.704133	25954600	28939960	27967920	1.01764	-1.2769	sarcolipin
PKD2L1	10917080	10160600	10830320	0.859105	17745600	15423280	15701560	0.998586	-1.27686	polycystic kidney disease 2-like 1
RPS5	14365960	15246360	15310480	0.894006	24304200	24996520	22734600	1.0386	-1.2768	ribosomal protein S5
TRAPPC9	3396320	3787920	3740360	0.690327	16212320	17137160	15750240	1.05025	-1.27657	NA
OGDHL	5514640	5391240	5903160	0.753148	20940600	20231480	19014560	0.970052	-1.27649	oxoglutarate dehydrogenase-like
LOC339324	5540040	5619280	5537080	0.728864	29980120	28069360	28303440	0.96747	-1.27634	NA
PDX1	5790800	5501520	4162520	0.674331	24343360	24999120	24742560	0.929014	-1.27602	transcription factor
BMP7	7596400	7597320	7166320	0.875346	17443760	18026360	17641280	1.05741	-1.27584	bone morphogenetic protein 7
RHOJ	8206840	17788720	15924120	0.845182	39992120	40229320	38602240	1.01713	-1.27567	ras homolog gene family
ZDHHC12	3418280	2441800	3021160	0.659742	16973880	18574600	19137600	0.999368	-1.27504	zinc finger
CHML	3714920	4325640	5628640	0.754974	17099000	17011320	17348400	1.04616	-1.27456	CHML protein
ENY2	3472280	4273360	4301480	0.693605	21970560	21908280	20644640	0.964502	-1.27328	NA
ZNF77	3343880	2823280	3327840	0.715318	18898720	17244200	17243360	0.990543	-1.27316	zinc finger protein 77
SLC39A7	5331640	4415960	4814560	0.574673	26629080	25706400	24433320	0.829887	-1.27311	solute carrier family 39 (zinc transporter)
TMEM149	2247120	1776680	1867400	0.624145	16551720	16726840	16620440	0.942263	-1.27188	NA
TUBA1C	2039760	3350360	3529600	0.531741	14930040	13515840	16401640	0.79977	-1.27135	NA
LHPP	15676880	16319160	15557440	0.891906	26885040	26032840	23858800	1.01374	-1.27077	phospholysine phosphohistidine inorganic pyrophosphate phosphatase
CCR1	9165640	7334440	7132480	0.773662	19634440	20480760	17650440	1.01756	-1.2694	CCR1 (CINNAMOYL COA REDUCTASE 1)
MMS19	4311920	4782600	2409360	0.621702	18972920	16959000	17107160	0.864604	-1.26885	NA
[truncated: 19,128 more rows]

## Sheet: Hit List
Table 2: Candidate Hit List
Gene Symbol	Ratio Z-Score	Description
ABCA2	-4.14718	ATP-binding cassette
ACAP2	4.72011	ArfGAP with coiled-coil, ankyrin repeat and PH domains 2
ACTB	-3.15519	actin
ACTR8	-4.81447	ARP8 actin-related protein 8 homolog (yeast)
ADORA3	-3.13395	adenosine A3 receptor
ANGEL1	-3.04324	angel homolog 1
ANKFY1	3.26106	ankyrin repeat and FYVE domain containing 1
ANKRD57	-3.22113	ankyrin repeat domain 57
ANLN	-3.85289	anillin
ANXA1	-3.6517	annexin A1
AP1M1	-3.92661	Mu1-Adaptin
AP1S2	-3.28606	adaptor-related protein complex 1
API5	-8.14905	apoptosis inhibitor 5
APOA1	-6.25878	apolipoprotein A-I
ATP5A1	-3.53655	ATP synthase
ATP6V0A1	1.85	ATPase, H+ transporting, lysosomal V0 subunit a1
BAT2	-3.7453	PRRC2A proline-rich coiled-coil 2A
BGN	-4.42036	biglycan
BUD31	-4.64249	G10 transcription factor
C10orf68	-3.20138	NA
C11orf68	-6.48531	NA
C12orf47	-5.58703	NA
C13orf29	-3.78168	LINC00346 long intergenic non-protein coding RNA 346
C20orf200	-3.21777	C20orf166 antisense RNA 1
C20orf70	3.39867	BPIFA2 BPI fold containing family A, member 2
C21ORF93	-3.03953	LINC00315 long intergenic non-protein coding RNA 315
C2orf43	3.08718	chromosome 2 open reading frame 43
C4B	-4.73384	complement component 4B
C4orf23	3.91202	METTL19 methyltransferase like 19
C6orf184	-3.89154	CCDC162P coiled-coil domain containing 162, pseudogene
C9ORF23	-3.48456	NA
CASC5	-5.06851	cancer susceptibility candidate 5
CCAR1	-3.43131	cell division cycle and apoptosis regulator 1
CCDC117	-3.20294	coiled-coil domain containing 117
CCDC120	3.27944	JM11
CCS	-3.12144	Cu/Zn-superoxide dismutase copper chaperone precursor
CDC2	-6.25335	CDK1 cyclin-dependent kinase 1
CDKL5	-3.10738	cyclin-dependent kinase-like 5
CDY1	-4.55475	chromodomain protein
CEACAM5	-4.04968	carcinoembryonic antigen-related cell adhesion molecule 5
CHCHD5	-3.51147	coiled-coil-helix-coiled-coil-helix domain containing 5
CHEK1	-3.40544	CHK1 checkpoint homolog (S. pombe)
CHSY1	-5.52366	chondroitin sulfate synthase 1
CLINT1	-4.41418	clathrin interactor 1
CNTN2	5.31787	contactin 2 (axonal)
COBL	3.70097	cordon-bleu homolog (mouse)
COBLL1	-3.73636	COBL-like 1
COPB2	-6.2636	beta'-cop
COX6A2	-3.38917	cytochrome c oxidase subunit VIa polypeptide 2
CTRB1	-4.47201	chymotrypsinogen B1
CYLC1	-4.51803	cylicin
CYP4V2	3.27734	cytochrome P450
DCAKD	-3.03547	dephospho-CoA kinase domain containing
DDX46	-3.57071	DEAD (Asp-Glu-Ala-Asp) box polypeptide 46
DHX40	-3.1072	DEAH (Asp-Glu-Ala-His) box polypeptide 40
DIRC2	-3.12448	disrupted in renal carcinoma 2
DNAJA1	-4.04448	similar to DnaJ-like protein 2
DNAJC5B	-3.3419	DnaJ (Hsp40) homolog
DOCK5	-3.14345	dedicator of cytokinesis 5
EEF1E1	3.43177	eukaryotic translation elongation factor 1 epsilon 1
EFCAB8	-4.08197	EF-hand calcium binding domain 8
EIF4G2	-3.3038	eukaryotic translation initiation factor 4 gamma
EVL	-3.01484	Enah/Vasp-like
FAM166A	-3.7014	NA
FAM174A	-3.0342	family with sequence similarity 174, member A
FAM53C	3.09115	family with sequence similarity 53, member C
FANCI	-3.32285	Fanconi anemia, complementation group I
FKBP1A	-3.4036	FK506 binding protein 1A
FLJ41327	-3.31838	FLJ41327 protein
FMO3	-5.02171	flavin-containing monooxygenase
FSCN3	3.02861	fascin homolog 3
FZD6	-3.14692	frizzled homolog 6 (Drosophila)
G6PC3	-7.52859	glucose 6 phosphatase
GLB1L2	-3.51598	galactosidase, beta 1-like 2
GLYATL1	3.62714	glycine-N-acyltransferase-like 1
GMPS	-5.74498	guanine monphosphate synthetase
GP1BB	-3.25872	glycoprotein Ib (platelet)
GPAA1	-3.4589	glycosylphosphatidylinositol anchor attachment protein 1
GPM6B	-4.19769	glycoprotein M6B
GPN2	-3.15001	GPN-loop GTPase 2
GPR162	-3.3307	G protein-coupled receptor 162
GPX5	-5.02348	glutathione peroxidase
GTF3A	-3.43617	general transcription factor IIIA
HNRNPAB	-3.059	heterogeneous nuclear ribonucleoprotein A/B
HPX	-4.87433	hemopexin
HTR3E	-3.41753	5-hydroxytryptamine (serotonin) receptor 3
HUMRTVLH3	-4.67315	psiTPTE22 TPTE pseudogene
IFITM1	-3.84244	interferon induced transmembrane protein 1 (9-27)
IFITM3	-4.92986	interferon induced transmembrane protein 3 (1-8U)
IFT122	-3.51436	intraflagellar transport 122 homolog
IGDCC3	-3.39165	immunoglobulin superfamily, DCC subclass, member 3
IL10	3.18969	interleukin 10
IL17D	-4.76011	interleukin 17D
ING2	-3.02905	inhibitor of growth family, member 2
ING2	3.25638	inhibitor of growth family
INTS6	-3.46518	integrator complex subunit 6
IRF2	2.87	interferon regulatory factor 2
ISOC2	-3.42523	isochorismatase domain containing 2
ITGAE	-3.54213	integrin
IVNS1ABP	1.86	influenza virus NS1A binding protein
KCND3	-6.36377	potassium voltage-gated channel
KCTD18	-3.83398	potassium channel tetramerisation domain containing 18
LGALS3BP	-3.46167	lectin
LMF2	3.18933	lipase maturation factor 2
LOC121792	3.2995	withdrawn
LOC144383	-5.21367	interferon induced transmembrane protein pseudogene
LOC145767	-5.83265	RPS3AP6
LOC145788	3.43938	FLJ27352
LOC146053	-3.12664	similar to 40S ribosomal protein S3a
LOC220906	-4.49604	hypothetical protein LOC220906
LOC338799	-3.12344	hypothetical locus LOC338799
LOC341098	-3.11375	withdrawn
LOC387832	-5.16219	LOC642846
LOC388401	-3.60209	similar to ribosomal protein L7
LOC388476	3.05793	withdrawn
LOC388519	-4.61985	withdrawn
LOC388532	-4.48418	similar to ribosomal protein L21
LOC388923	-3.53021	withdrawn
LOC389295	-3.80876	withdrawn
LOC389425	-3.03971	withdrawn
LOC389685	-4.2983	withdrawn
LOC389749	3.01424	withdrawn
LOC390547	-3.00736	withdrawn
LOC400652	-5.65343	RPS3AP49 ribosomal protein S3a pseudogene 49
LOC401394	-3.31806	withdrawn
LOC401544	-4.40548	withdrawn
LOC401923	-3.39266	withdrawn
LOC402582	-3.28751	hypothetical LOC401396
LPO	-4.41403	lactoperoxidase
LRRC17	-3.76798	leucine rich repeat containing 17
LYPLA2	-3.83158	lysophospholipase II
LYST	-7.45623	lysosomal trafficking regulator
MANEAL	-3.10165	mannosidase, endo-alpha-like
MCART1	-3.24001	mitochondrial carrier triple repeat 1
MKRNP5	-3.5704	makorin ring finger protein 4, pseudogene
MRM1	-4.14438	mitochondrial rRNA methyltransferase 1 homolog
MRPL48	-3.08134	mitochondrial ribosomal protein L48
MUC1	-4.05315	GPI-anchored cell surface glycoprotein (flocculin) required for pseudohyphal formation
MYRIP	-3.32936	myosin VIIA and Rab interacting protein
N4BP1	2.61797	Nedd4 binding protein 1
NAPA	-4.16274	N-ethylmaleimide-sensitive factor attachment protein
NAT14	-3.0461	N-acetyltransferase 14 (GCN5-related, putative)
NCR3	-3.8626	natural cytotoxicity triggering receptor 3
NDUFV1	-3.41506	NADH dehydrogenase (ubiquinone) flavoprotein 1
NTSR2	-3.03135	similar to Neurotensin receptor type 2 (NT-R-2) (Levocabastine-sensitive neurotensin receptor) (NTR2 receptor)
NUMB	-3.08132	numb homolog (Drosophila)
NUP85	-3.37285	nucleoporin 85kDa
OPN1SW	-5.40357	opsin 1 (cone pigments)
OVOL2	-3.03583	ovo-like 2 (Drosophila)
PAICS	-5.21377	phosphoribosylaminoimidazole carboxylase
PCF11	-3.51292	Pcf11p
PCTK3	1.9	CDK18 cyclin-dependent kinase 18
PFTK1	1.67	CDK14 cyclin-dependent kinase 14
PGAP1	2.34	post-GPI attachment to proteins 1
PIK3R3	3.46687	phosphoinositide-3-kinase, regulatory subunit 3 (gamma)
PIK3R4	3.50704	adaptor protein p150
PLCXD2	-3.17638	phosphatidylinositol-specific phospholipase C, X domain containing 2
POLE	-4.65515	polymerase (DNA directed)
POLR2D	-3.16846	polymerase (RNA) II (DNA directed) polypeptide D
PPP1R3B	3.22768	protein phosphatase 1, regulatory (inhibitor) subunit 3B
PRL	-5.99827	Prolactin
PRRT3	-3.12649	proline-rich transmembrane protein 3
PTGFRN	-3.46877	prostaglandin F2 receptor negative regulator
PYCR2	-3.26459	pyrroline-5-carboxylate reductase family
RFWD3	3.36432	ring finger and WD repeat domain 3
RGS18	-3.16515	regulator of G-protein signalling 18
RGS4	-3.01677	regulator of G-protein signaling 4
RHAG	-3.16372	Rh type A glycoprotein
RHBG	-4.02776	Rh family
RNASEK	3.13281	ribonuclease, RNase K
RNASEL	2.99	ribonuclease L
RNF213	-3.00247	ring finger protein 213
RPGRIP1	3.17006	retinitis pigmentosa GTPase regulator interacting protein 1
RPL18A	-4.14184	Protein component of the large (60S) ribosomal subunit
RPL23A	-4.21533	Protein component of the large (60S) ribosomal subunit
RPL27	-3.39546	ribosomal protein L27
RPL35	-3.17826	ribosomal protein L35
RPP14	4.35106	ribonuclease P 14kDa subunit
RPS2	-4.39363	ribosomal protein S2
RPS28	-3.90469	ribosomal protein S28
RPS29	-3.63503	ribosomal protein S29
RQCD1	4.64817	RCD1 required for cell differentiation1 homolog (S. pombe)
RRAGD	3.96441	Ras-related GTP binding D
RSU1	3.20545	Ras suppressor protein 1
RUNDC3A	3.52439	RUN domain containing 3A
SCO2	-3.04933	SCO cytochrome oxidase deficient homolog 2 (yeast)
SCPEP1	-3.31486	serine carboxypeptidase 1
SELENBP1	-3.736	selenium binding protein 1
SFPQ	2.78	splicing factor proline/glutamine-rich (polypyrimidine tract binding protein associated)
SFRS2	-4.01974	splicing factor
SHISA5	3.73365	shisa homolog 5
SHPK	-3.29622	carbohydrate kinase-like
SIRT3	-6.44708	sirtuin (silent mating type information regulation 2 homolog) 3 (S. cerevisiae)
SLC1A4	-3.09323	solute carrier family 1 (glutamate/neutral amino acid transporter)
SLC22A23	-3.99371	solute carrier family 22, member 23
SLC36A2	3.3272	solute carrier family 36 (proton/amino acid symporter)
SLC5A1	-3.14982	solute carrier family 5 (sodium/glucose cotransporter)
SLITRK6	3.66782	SLIT and NTRK-like family
SMARCD2	-3.24993	SWI/SNF related
SOLH	-3.80582	small optic lobes homolog (Drosophila)
SPNS3	-4.7966	spinster homolog 3
SYT8	-3.00247	synaptotagmin VIII
TAC1	-3.17216	TAC1 (TELOMERASE ACTIVATOR1); nucleic acid binding / transcription factor/ zinc ion binding
TARBP1	2.23	Tar (HIV-1) RNA binding protein 1
TAS2R10	3.27917	taste receptor
TBC1D1	3.42711	TBC1 (tre-2/USP6
TCF25	-3.11331	transcription factor 25 (basic helix-loop-helix)
TEKT4	-3.70207	tektin 4
TIFA	2.94	TRAF-interacting protein with forkhead-associated domain
TMCO6	-3.50438	transmembrane and coiled-coil domains 6
TMEM164	3.0604	transmembrane protein 164
TMEM216	-3.07154	transmembrane protein 216
TMEM45B	-3.70259	transmembrane protein 45B
TNFRSF10C	-3.98608	tumor necrosis factor receptor superfamily
TRAPPC10	-3.36843	trafficking protein particle complex 10
TROAP	3.07443	trophinin associated protein (tastin)
TRRAP	-3.60253	transformation/transcription domain-associated protein
TXNRD2	-3.25193	thioredoxin reductase 2
UBE2H	-13.097	ubiquitin-conjugating enzyme E2H (UBC8 homolog
UIMC1	-3.90287	ubiquitin interaction motif containing 1
ULBP2	2.34	UL16 binding protein 2
VAPB	-5.47798	VAMP (vesicle-associated membrane protein)-associated protein B and C
VPS4B	2.76	vacuolar protein sorting 4 homolog B (S. cerevisiae)
VTA1	2.64	Vps20-associated 1 homolog (S. cerevisiae)
WDR6	-3.32191	WD repeat domain 6
YEATS4	-4.18719	GAS41 (TBP-ASSOCIATED FACTOR 14B)
ZBTB45	-3.12433	zinc finger and BTB domain containing 45
ZMYM6	-3.13936	zinc finger, MYM-type 6
ZNF184	-3.08368	zinc finger protein 184
ZNF407	-3.40073	zinc finger protein 407
ZNF580	-3.29742	zinc finger protein 580
ZNF584	-3.03271	zinc finger protein 584
ZNF678	-3.64819	zinc finger protein 678
ZNF80	-3.46753	zinc finger protein 80
ZRANB1	2.68	zinc finger, RAN-binding domain containing 1

## Sheet: Novel Hits
Table 3: Novel Hits
Gene Symbol	Ratio Z-Score
ANKRD57	-3.22
AP1S2	-3.29
APOA1	-6.26
BGN	-4.42
BUD31	-4.64
C19orf26	-3
C20orf70	3.4
C2orf43	3.09
C6orf184	-3.89
CCAR1	-3.43
CDY1	-4.55
CEACAM5	-4.05
CHCHD5	-3.51
CHEK1	-3.41
CLINT1	-4.41
COBLL1	-3.74
CORO2B	3
CYP4V2	3.28
DCAKD	-3.04
DHX40	-3.11
DIRC2	-3.12
DNAJC5B	-3.34
EEF1E1	3.43
EIF4G2	-3.3
EVL	-3.01
FKBP1A	-3.4
FLJ27352	3.44
FMO3	-5.02
GPAA1	-3.46
GPR162	-3.33
GPX5	-5.02
HPX	-4.87
HTR3E	-3.42
HUMRTVLH3	-4.67
IFITM1	-3.84
IL17D	-4.76
ING2	3.26
INTS6	-3.47
LOC220906	-4.5
LOC338799	-3.12
LOC642846	-5.16
LPO	-4.41
MANEAL	-3.1
MRPL48	-3.08
NAPA	-4.16
NAT14	-3.05
NDUFV1	-3.42
OPN1SW	-5.4
OVOL2	-3.04
PAICS	-5.21
PCF11	-3.51
PGAP1	2.34
PPP1R3B	3.23
PRL	-6
RFWD3	3.36
RHAG	-3.16
RPL18A	-4.14
RPP14	4.35
RPS2	-4.39
RPS3AP49	-5.65
RQCD1	4.65
RSU1	3.21
SFRS2	-4.02
SLC1A4	-3.09
SLC22A23	-3.99
SLITRK6	3.67
SMARCD2	-3.25
SPNS3	-4.8
TAC1	-3.17
TARBP1	2.23
TAS2R10	3.28
TEKT4	-3.7
TMEM216	-3.07
TMEM45B	-3.7
TRAPPC10	-3.37
ULBP2	2.34
VPS4B	2.76
ZBTB45	-3.12
ZNF184	-3.08
ZNF584	-3.03
ZNF80	-3.47

## Sheet: HIV Overlap
Table 4: Overlap with HIV regulators
Gene Symbol
ANKFY1
ATP6V0A1
CCAR1
CHST1
CLTA
DDO
DDX49
DUSP16
EGFR
FAM178B
FLJ40125
FLJ43860
HIBCH
IKBKG
MAT2A
MRPL24
NR0B2
NUP62
NXF1
PCSK6
PLK1
POLE
PRKX
PSME2
RAPGEF1
RBM25
RNASEL
RPL10A
S100A1
SERPINB6
SF3B2
SFRS2
SLC10A1
SLC2A13
SPG7
SSR1
STXBP1
UBE2H
VPS4A
ZCCHC17
ZNF292

## Sheet: Integrated Data
Table 5: Functional Classes
Category 1: Proviral Host Factors Category 2: Death Deflectors Category 3: Restricion Factors Category 4: Death Effectors
Gene Symbol	GeneID	Ratio Z-Score	Brass Z-Score	Karlas Z-Score	Konig Z-Score	Shapira Z-Score	Sum Z-Score (D-G)	Category
CCDC120	90060	3.28	-2.09231	1.99135	0	0	-0.10096	1
CNTN2	6900	5.32	0	0	-1.8367	0	-1.8367	1
GLYATL1	92292	3.63	0	0	-1.59446	0	-1.59446	1
PCTK3	5129	1.9	0	0	-2.03085	0	-2.03085	1
PFTK1	5218	1.67	0	0	-1.71392	0	-1.71392	1
PIK3R3	8503	3.47	0	2.28774	-1.65481	-1.53018	-0.89725	1
RNASEK	440400	3.13	0	0	-1.74717	0	-1.74717	1
SFPQ	6421	2.78	0	0	-2.11992	0	-2.11992	1
SLC36A2	153201	3.33	-3.40621	0	0	0	-3.40621	1
VTA1	51534	2.64	-1.96487	0	0	0	-1.96487	1
C12orf47	51275	-5.59	-1.60736	0	0	0	-1.60736	2
C20orf200	253868	-3.22	0	0	-1.73889	0	-1.73889	2
CDKL5	6792	-3.11	0	0	-2.56468	0	-2.56468	2
COPB2	9276	-6.26	-4.23995	0	-3.85947	0	-8.09942	2
COX6A2	1339	-3.39	-3.05162	2.39359	0	0	-0.65803	2
FAM166A	401565	-3.7	0	0	-1.95465	0	-1.95465	2
FZD6	8323	-3.15	0	0	-1.6803	0	-1.6803	2
G6PC3	92579	-7.53	0	0	-2.40041	0	-2.40041	2
ISOC2	79763	-3.43	-1.72266	0	0	0	-1.72266	2
KCTD18	130535	-3.83	-1.78172	0	0	0	-1.78172	2
LGALS3BP	3959	-3.46	0	0	0	-1.67183	-1.67183	2
LRRC17	10234	-3.77	0	0	-1.50593	0	-1.50593	2
MUC1	4582	-4.05	0	0	-1.76365	0	-1.76365	2
NTSR2	23620	-3.03	-1.66456	0	0	0	-1.66456	2
RPL35	11224	-3.18	0	0	-3.51483	0	-3.51483	2
RPS28	6234	-3.9	0	2.39359	-2.74623	0	-0.35264	2
RPS29	6235	-3.64	-1.96487	0	-2.2279	0	-4.19277	2
SLC5A1	6523	-3.15	1.69754	0	-1.71392	0	-0.01638	2
SYT8	90019	-3	0	0	-1.51491	0	-1.51491	2
TRRAP	8295	-3.6	0	0	-1.53279	0	-1.53279	2
ABCA2	20	-4.15	0	2.63176	0	0	2.63176	3
ACTB	60	-3.16	1.96178	0	0	0	1.96178	3
ACTR8	93973	-4.81	2.45732	0	0	0	2.45732	3
ADORA3	57413	-3.13	0	1.57852	0	0	1.57852	3
ANGEL1	23357	-3.04	0	4.26718	0	0	4.26718	3
ANLN	54443	-3.85	0	3.13985	0	0	3.13985	3
ANXA1	301	-3.65	0	0	1.64976	0	1.64976	3
AP1M1	8907	-3.93	0	2.35125	0	0	2.35125	3
API5	8539	-8.15	0	1.8114	0	0	1.8114	3
ATP5A1	498	-3.54	0	2.11308	0	0	2.11308	3
C10orf68	79741	-3.2	1.69754	1.97018	0	0	3.66772	3
C11orf68	83638	-6.49	0	1.51501	0	0	1.51501	3
C13orf29	283487	-3.78	0	1.93842	0	0	1.93842	3
C21ORF93	246704	-3.04	0	2.30891	0	0	2.30891	3
C9ORF23	138716	-3.48	0	3.68499	0	0	3.68499	3
CASC5	57082	-5.07	1.98295	0	0	0	1.98295	3
CCDC117	150275	-3.2	0	0	1.87085	0	1.87085	3
CCS	9973	-3.12	0	0	1.54581	0	1.54581	3
CDC2	983	-6.25	0	3.28275	1.5634	0	4.84615	3
CHSY1	22856	-5.52	1.74293	2.60529	0	0	4.34822	3
CTRB1	1504	-4.47	0	0	3.18719	0	3.18719	3
CYLC1	1538	-4.52	0	1.98076	0	0	1.98076	3
DDX46	9879	-3.57	0	1.56794	0	0	1.56794	3
DNAJA1	3301	-4.04	0	1.7373	0	0	1.7373	3
DOCK5	80005	-3.14	0	0	1.75828	0	1.75828	3
FAM174A	345757	-3.03	1.65157	0	0	0	1.65157	3
FANCI	55215	-3.32	0	1.98076	1.78276	0	3.76352	3
FLJ41327	401045	-3.32	0	3.47329	0	0	3.47329	3
GLB1L2	89944	-3.52	0	2.67939	0	0	2.67939	3
GMPS	8833	-5.74	0	2.19247	0	0	2.19247	3
GP1BB	2812	-3.26	0	2.59471	0	0	2.59471	3
GPM6B	2824	-4.2	0	2.92285	1.66672	0	4.58957	3
GPN2	54707	-3.15	2.30598	0	0	0	2.30598	3
GTF3A	2971	-3.44	0	1.99135	0	0	1.99135	3
HNRNPAB	3182	-3.06	0	0	2.82317	0	2.82317	3
IFITM3	10410	-4.93	2.87683	0	0	3.26461	6.14144	3
IFT122	55764	-3.51	0	1.56794	1.85503	0	3.42297	3
IGDCC3	9543	-3.39	0	2.19247	0	0	2.19247	3
ITGAE	3682	-3.54	0	0	1.69198	0	1.69198	3
KCND3	3752	-6.36	2.81019	2.84876	0	0	5.65895	3
LOC144383	144383	-5.21	0	3.49446	0	0	3.49446	3
LOC401396	402582	-3.29	0	2.12896	0	0	2.12896	3
LYPLA2	11313	-3.83	0	2.51003	0	0	2.51003	3
LYST	1130	-7.46	0	2.39359	0	0	2.39359	3
MCART1	92014	-3.24	1.53403	0	0	0	1.53403	3
MKRNP5	7682	-3.57	0	1.82199	0	0	1.82199	3
MRM1	79922	-4.14	0	1.76906	0	0	1.76906	3
MYRIP	25924	-3.33	0	1.74789	0	0	1.74789	3
NCR3	259197	-3.86	0	2.11837	0	0	2.11837	3
NUMB	8650	-3.08	1.55784	0	0	0	1.55784	3
NUP85	79902	-3.37	1.65157	0	2.06212	0	3.71369	3
PLCXD2	257068	-3.18	0	2.22423	0	0	2.22423	3
POLE	5426	-4.66	0	2.44652	0	0	2.44652	3
POLR2D	5433	-3.17	0	1.71613	0	0	1.71613	3
PRRT3	285368	-3.13	1.8975	0	1.80705	0	3.70455	3
PTGFRN	5738	-3.47	1.94048	0	0	0	1.94048	3
PYCR2	29920	-3.26	0	1.83257	0	0	1.83257	3
RGS18	64407	-3.17	0	1.63145	0	0	1.63145	3
RGS4	5999	-3.02	0	0	2.00973	0	2.00973	3
RHBG	57127	-4.03	0	0	1.5281	0	1.5281	3
RNF213	57674	-3	0	1.58911	0	0	1.58911	3
RPL21P131	388532	-4.48	0	2.16071	0	0	2.16071	3
RPL23A	6147	-4.22	0	2.73232	0	0	2.73232	3
RPL27	6155	-3.4	0	2.50473	-1.73059	0	0.77414	3
RPL7P48	388401	-3.6	0	3.42036	0	0	3.42036	3
RPS3AP47	146053	-3.13	0	2.83817	0	0	2.83817	3
SCO2	9997	-3.05	1.96178	3.7485	1.64124	0	7.35152	3
SCPEP1	59342	-3.31	0	2.01781	1.64976	0	3.66757	3
SELENBP1	8991	-3.74	0	1.54677	0	0	1.54677	3
SHPK	23729	-3.3	0	0	2.25654	0	2.25654	3
SIRT3	23410	-6.45	0	2.42534	0	0	2.42534	3
SOLH	6650	-3.81	1.94048	0	1.59826	0	3.53874	3
TCF25	22980	-3.11	1.854	0	0	0	1.854	3
TMCO6	55374	-3.5	0	2.16071	0	0	2.16071	3
TNFRSF10C	8794	-3.99	0	0	2.83507	0	2.83507	3
TXNRD2	10587	-3.25	0	2.34596	0	0	2.34596	3
UBE2H	7328	-13.1	0	0	1.78276	0	1.78276	3
UIMC1	51720	-3.9	0	2.40947	1.68358	0	4.09305	3
VAPB	9217	-5.48	0	1.64204	0	0	1.64204	3
WDR6	11180	-3.32	0	3.90728	0	1.54358	5.45086	3
YEATS4	8089	-4.19	0	0	1.64124	0	1.64124	3
ZMYM6	9204	-3.14	0	2.59471	0	0	2.59471	3
ZNF407	55628	-3.4	0	1.8114	0	0	1.8114	3
ZNF580	51157	-3.3	0	2.54178	0	0	2.54178	3
ZNF678	339500	-3.65	0	2.88051	0	0	2.88051	3
ACAP2	23527	4.72	0	2.63705	0	0	2.63705	4
ANKFY1	51479	3.26	0	1.80081	0	0	1.80081	4
ATP6V0A1	535	1.85	0	3.8967	0	0	3.8967	4
C4orf23	152992	3.91	-1.72266	4.07664	0	0	2.35398	4
COBL	23242	3.7	0	4.30952	0	0	4.30952	4
FAM53C	51307	3.09	1.51005	2.39359	0	0	3.90364	4
FSCN3	29999	3.03	0	1.63145	0	0	1.63145	4
IL10	3586	3.19	0	0	2.2214	0	2.2214	4
IRF2	3660	2.87	0	0	2.10634	-1.51602	0.59032	4
IVNS1ABP	10625	1.86	0	3.48387	0	-2.6492	0.83467	4
LMF2	91289	3.19	0	3.04987	0	0	3.04987	4
N4BP1	9683	2.61797	0	2.26657	0	0	2.26657	4
PIK3R4	30849	3.51	0	2.06015	0	1.77022	3.83037	4
RNASEL	6041	2.99	1.96178	0	2.2355	0	4.19728	4
RPGRIP1	57096	3.17	0	0	1.97941	0	1.97941	4
RRAGD	58528	3.96	0	2.70056	0	0	2.70056	4
RUNDC3A	10900	3.52	0	2.97578	0	0	2.97578	4
SHISA5	51246	3.73	0	2.05486	2.13549	0	4.19035	4
TBC1D1	23216	3.43	0	0	1.65825	0	1.65825	4
TIFA	92610	2.94	0	2.13954	-1.73889	0	0.40065	4
TMEM164	84187	3.06	0	2.97578	0	0	2.97578	4
TROAP	10024	3.07	0	0	1.89444	0	1.89444	4
ZRANB1	54764	2.68	0	0	1.59826	0	1.59826	4

## Sheet: miRNA's
Table 6: miRNA Mimic Full Data Set
VTC= Virus Treated Cells CTC=Carrier Treated Cells
miRNA	VTC 1	VTC 2	VTC 3	VTC Avg Norm	CTC 1	CTC 2	CTC 3	CTC Avg Norm	Ratio Z-Score
hsa-miR-517b	2673520	2763600	3688480	0.226375	39510320	39542800	37473720	1.02962	-5.39376
hsa-miR-491	4284920	4108440	2772320	0.272499	32074760	29153560	29103720	0.92745	-4.37751
hsa-miR-210	4525680	5708880	5875520	0.378485	35639280	34116360	34007520	0.974109	-3.30676
hsa-miR-103	7782320	7412480	9628760	0.371829	34878400	32080560	32251200	0.86407	-2.95928
hsa-miR-516-5p	4482160	7690320	6534560	0.45931	38621360	39004240	37907520	1.02115	-2.81787
hsa-miR-299-3p	6467920	8033280	7767120	0.501961	39442360	38533000	37909200	1.09115	-2.71188
hsa-miR-28	11746720	9963320	10564880	0.491314	37118800	34702560	30367920	0.994602	-2.62923
hsa-miR-450	5553160	5848160	10199640	0.586637	40016200	40453880	36727040	1.05268	-2.55777
hsa-miR-507	5141680	5233280	5983600	0.484714	32344760	32057800	31470200	1.00348	-2.52692
hsa-miR-517a	4569080	4199360	3913560	0.337334	19810480	24152280	22062760	0.645355	-2.49804
hsa-miR-363*	3997520	5879560	6630040	0.482539	34784000	35256400	32977600	0.949133	-2.38945
hsa-miR-512-5p	5315920	5454160	4156640	0.534888	32329160	32533400	32392360	1.05497	-2.34912
hsa-miR-452	4561520	4591120	7291640	0.561184	44326840	43462600	40540200	1.08436	-2.29352
hsa-miR-193a	6236480	6365960	5959440	0.45307	34673480	34873080	31734040	0.869052	-2.25738
hsa-miR-345	5021600	5787200	5707440	0.485096	31282280	31867120	30744120	0.92008	-2.20674
hsa-miR-19b	10738840	5948720	7020840	0.582192	32839120	32466720	33495440	0.961523	-2.20199
hsa-miR-450	5405160	6297440	7679600	0.532443	37502960	37208400	36264440	0.997219	-2.16076
hsa-miR-525	5211880	5203680	6259240	0.523025	36075200	34105480	34870600	0.970518	-2.13354
hsa-miR-485-5p	7292040	7937680	12945000	0.689537	34294560	33931560	31674000	1.02603	-2.10686
hsa-miR-380-5p	4787040	5564600	6225840	0.526624	30452280	31266960	31137600	0.967716	-2.09107
hsa-miR-132	5700720	6381320	4375640	0.333584	21837160	23989760	22949520	0.683929	-2.04448
hsa-miR-516-5p	5242640	6819120	6555880	0.460491	30601560	31709240	32074880	0.834692	-2.03843
hsa-miR-138	9752120	11137880	11080200	0.578187	33856000	36157840	33906040	1.04093	-2.01807
hsa-miR-181a	4942200	4595440	4990080	0.407199	24398520	23206760	23894520	0.728453	-1.99061
hsa-miR-129	9251400	8091600	9201280	0.557027	32443320	31357720	31885080	0.990425	-1.97057
hsa-miR-522	5848000	5752000	6279680	0.569883	36136080	34583680	34269360	1.01028	-1.96744
hsa-miR-183	9314320	7439120	7541480	0.625569	34628840	31614920	32300280	0.928076	-1.94331
hsa-miR-767-5p	8514920	7533240	7140240	0.510254	36027400	31832920	30781480	0.88504	-1.90076
hsa-miR-93	11433200	9495120	13330120	0.518183	30321600	30674560	30313160	0.888725	-1.84731
hsa-miR-34a	7309800	6792880	7073040	0.593845	33930320	32190040	32660480	1.00631	-1.79589
hsa-miR-129	9769480	10043000	10821440	0.643573	33167120	33402560	34707440	1.04846	-1.65395
hsa-miR-770-5p	13903680	14115240	12088200	0.587023	35118720	32502760	31901120	0.942063	-1.61355
hsa-miR-513	7531200	6890720	7259200	0.643593	33520200	33007520	31772640	1.0287	-1.59202
hsa-miR-193b	6963040	7426360	4962800	0.687451	34333400	33787040	32854960	1.09494	-1.57323
hsa-miR-766	5669280	6976800	7280760	0.704241	41308440	40996840	40166480	1.10392	-1.53135
hsa-miR-96	14642640	16217720	11988640	0.645555	38711680	39184320	36198440	0.99393	-1.49539
hsa-miR-423	7952600	8756280	8910280	0.685843	36547680	40301880	38703080	1.05501	-1.45533
hsa-miR-375	7146720	9310440	9275880	0.557467	30475320	30065200	32953400	0.896703	-1.44924
hsa-miR-130b	8878840	8942760	9065320	0.606255	19063440	32900720	32794080	0.79803	-1.42762
hsa-miR-320	7428960	10374120	9804400	0.615562	29667800	31262760	33135360	0.903815	-1.42621
hsa-miR-185	9544040	8306080	10117880	0.685903	41310200	40432800	38235800	1.02936	-1.39986
hsa-miR-523	6430040	8212400	6920360	0.676248	37058920	36834480	36418120	1.01907	-1.38689
hsa-miR-19b	10250080	7132960	9897040	0.672985	34786960	34616800	34439360	1.01048	-1.36183
hsa-miR-148b	6463880	7204600	6796920	0.602239	30651320	31330080	30044120	0.901762	-1.35495
hsa-miR-138	10984800	14960520	13518920	0.711007	34048600	35265440	35862880	1.05427	-1.3235
hsa-miR-329	4267200	4447240	3297600	0.425106	29305720	29172320	27175720	0.723806	-1.30369
hsa-miR-26a	11855720	8779880	11676560	0.631422	36279600	35365280	32719960	0.925372	-1.27119
hsa-miR-766	10081000	11438040	12234560	0.767431	43008480	44610600	41643040	1.12092	-1.25814
hsa-miR-342	6738640	10868160	10530440	0.667406	33311840	28916840	30123000	0.927409	-1.24337
hsa-miR-499	6665640	8087960	8804320	0.745708	37141080	39388360	35985480	1.08276	-1.24031
hsa-miR-363	9691080	11346480	13188760	0.688788	31466720	33048440	32870080	0.988161	-1.22206
hsa-miR-448	6737960	10629200	6192360	0.628282	26080360	27417880	28331560	0.74759	-1.20491
hsa-miR-768-5p	10205880	10105720	9116680	0.672319	40303760	37211560	33922880	0.964266	-1.2031
hsa-miR-105	11329600	13210840	13423680	0.701908	32806120	34482840	33504960	0.999066	-1.19252
hsa-miR-383	8850720	10204840	10880160	0.71599	33876120	33252200	34879320	1.02497	-1.18252
hsa-miR-515-3p	8675560	9363920	5475200	0.663784	29699360	29929520	29050160	0.934997	-1.14321
hsa-miR-518c*	8974880	10210440	8977320	0.744365	36150600	35364920	35678560	1.0462	-1.12752
hsa-miR-520f	6249800	6284840	3555360	0.453186	19992920	19764760	20149160	0.631511	-1.1214
hsa-miR-95	18643520	16989280	13396680	0.734217	39507800	37273760	40606120	1.02198	-1.11712
hsa-miR-517c	6646680	8475640	5950240	0.669236	33647320	32114080	30174240	0.92295	-1.0821
hsa-miR-765	4896880	6615400	8376440	0.702684	30171000	33274920	29834000	0.840883	-1.07851
hsa-miR-105	13552160	12947160	12438040	0.718633	34050560	33153120	33044960	0.993732	-1.07364
hsa-miR-18a*	4826320	6594840	6027240	0.808799	34615120	33277840	30712520	1.11254	-1.04534
hsa-miR-106a	12238800	12076120	14373280	0.710873	32807360	32527120	33097440	0.975745	-1.04025
hsa-miR-27a	10784640	8598760	11841120	0.609847	32701400	31336440	30521080	0.838516	-1.03877
hsa-miR-299-5p	5374320	5246880	4526560	0.7116	30157520	28092480	26734600	0.958494	-0.998902
hsa-miR-378	6474280	7719240	10203760	0.771492	34399880	33009720	32290040	1.03883	-0.993228
hsa-miR-518f*	7520840	7804680	13057600	0.877689	38322800	37074480	35587120	1.02492	-0.972995
hsa-let-7b	17316680	13475280	9960120	0.683825	35831360	37174520	40824840	0.96465	-0.958383
hsa-miR-150	9501080	11577200	11652400	0.680807	32460000	32082800	33945880	0.915669	-0.958084
hsa-miR-765	7232560	10685760	9914200	0.629758	33876960	32104120	30957640	0.839775	-0.952242
hsa-miR-124a	10322120	12313360	12820160	0.589446	27005760	26298120	25638280	0.790386	-0.949816
hsa-miR-454-3p	10046280	11703520	9176160	0.704491	36457640	36172680	35505480	0.937683	-0.937265
hsa-miR-511	9098200	10626000	8710480	0.742009	37579840	36095360	35875880	0.989594	-0.93546
hsa-miR-181d	6290120	6718320	5167960	0.652025	27246440	26336800	30270640	0.909877	-0.915579
hsa-miR-527	9466040	10894880	10400680	0.698173	32123640	30323280	30691760	0.924844	-0.90502
hsa-miR-124a	8063120	9576280	11276520	0.578931	24233520	26207160	26173080	0.762031	-0.890566
hsa-miR-136	10040800	9540840	11184960	0.644668	30487000	30491840	29956600	0.845436	-0.886437
hsa-miR-527	8526280	12372800	12576920	0.755104	33809000	32687480	32474120	0.982769	-0.868881
hsa-miR-520a*	10617680	11808360	11273640	0.794487	35956760	35545600	32234880	1.0362	-0.855981
hsa-miR-501	7918320	7710000	7973160	0.753078	34904600	33497920	33318360	0.978854	-0.847007
hsa-miR-505	8166400	8614480	8678440	0.754233	30871840	31995320	30883280	0.981413	-0.839072
hsa-miR-211	9476960	10226560	13010720	0.767912	35779720	36771400	33576000	0.995975	-0.834609
hsa-miR-526a	7422640	6784360	6697360	0.663272	29895400	30585120	31701560	0.852024	-0.833382
hsa-miR-768-5p	11781920	11105200	10942320	0.743118	36259240	36663640	34062360	0.960937	-0.827076
hsa-miR-422a	7719600	9983920	10904920	0.76858	36929080	31177120	33824680	0.931204	-0.82334
hsa-miR-127	11786200	14982440	15540280	0.877991	40778800	41223480	40216480	1.1363	-0.821952
hsa-miR-30a-3p	17116240	13916520	16964680	0.727853	32497200	32983720	31077640	0.939783	-0.810525
hsa-miR-326	9465200	11515640	11451760	0.775601	33040000	34983520	31625880	1.00031	-0.807258
hsa-miR-135a	11097640	12409480	13310360	0.739589	32804200	31994840	30564440	0.948111	-0.785751
hsa-miR-542-3p	6986960	7446800	7552480	0.646855	30643920	31170560	28139440	0.828539	-0.782085
hsa-miR-15a	13317160	11576360	13655800	0.658946	35345040	32527480	30502240	0.831808	-0.747779
hsa-miR-454-3p	9628360	7159120	6213280	0.814489	29592400	32493600	33039040	0.857982	-0.746754
hsa-miR-513	8736120	9769160	9500360	0.829028	34264200	34438080	31613520	1.04958	-0.739614
hsa-miR-10a	9258400	9169120	10668600	0.815256	33966920	33209880	32808320	1.01882	-0.698381
hsa-miR-219	12110080	15832440	17500440	0.846487	40363560	39673960	41868200	1.05768	-0.697478
hsa-miR-769-3p	12328440	11560520	11543600	0.778144	38023960	36778560	33196040	0.969102	-0.689507
hsa-miR-202	11437120	11367240	10442400	0.868359	41986720	39074120	38768760	1.08223	-0.682528
hsa-miR-371	14811200	14035320	13682240	0.925217	41585600	38853080	39643160	1.15005	-0.682256
hsa-miR-449	9771880	10832040	8628160	0.817736	38608080	37048640	36113880	1.00409	-0.677655
hsa-miR-140	12443680	18026160	16876920	0.849845	34343160	36324560	33840560	1.04677	-0.657156
hsa-miR-515-3p	8518840	12089480	6841840	0.774865	31487840	28473960	30469800	0.952283	-0.656555
hsa-miR-223	11280080	12831240	13516480	0.706366	34301640	33703640	32381760	0.871169	-0.645332
hsa-miR-511	9393320	11503960	10395960	0.818491	37483720	37377440	36357080	1.00472	-0.643113
hsa-miR-518a-2*	9435360	11648840	10853840	0.723959	31016680	29151280	29403240	0.889382	-0.635391
hsa-miR-526b*	8609720	9761000	11493560	0.698232	28143680	28306680	28666720	0.851369	-0.603691
hsa-miR-215	9808160	11046480	11092800	0.754598	32638040	33624960	31300560	0.915654	-0.589281
hsa-miR-526a	8736880	11089240	10237640	0.79092	33616160	33199600	31261480	0.956623	-0.578962
hsa-miR-432	11033200	11572000	8497760	0.80929	35264000	36679200	35922480	0.974712	-0.574262
hsa-miR-19a	11856320	9777080	15181320	0.910404	37767320	36901120	37175160	1.08839	-0.558839
hsa-miR-152	10308560	11714920	11274040	0.716549	30210320	27911800	27474080	0.858049	-0.54191
hsa-miR-124a	8786760	11720200	11681880	0.645269	27514200	25213720	24722120	0.770037	-0.538597
hsa-miR-512-3p	6505720	8301040	6330400	0.759035	28161320	26506400	28402800	0.900794	-0.520599
hsa-miR-182*	9268920	15157040	3527520	0.691398	38434720	36779320	42951040	1.11198	-0.512392
hsa-miR-487	11561040	12180080	9943880	0.822662	33147040	31363480	30365360	0.974267	-0.510431
hsa-miR-516-3p	11438960	13916880	13307880	0.876361	35684240	35210480	33812360	1.03964	-0.508171
hsa-miR-493-3p	5114760	6926440	6472360	0.858086	32547080	28980160	28471120	1.01439	-0.498073
hsa-miR-801	18488640	19343040	17919360	0.814698	34387280	35006960	32335160	0.962628	-0.496109
hsa-miR-346	9184640	9661680	5645320	0.649572	30485600	32693560	31837320	0.867582	-0.48207
hsa-miR-188	9560120	12899680	14399280	0.888376	41940200	39939080	39221280	1.03885	-0.47597
hsa-let-7g	16203480	17106760	19289840	0.876766	33643120	35730240	32886960	1.02439	-0.451949
hsa-miR-374	14150800	12828480	14345760	0.897105	37824600	36263400	35232560	1.04664	-0.448949
hsa-miR-368	10134960	10638920	12118640	0.712441	29475320	27807520	29137320	0.828019	-0.430602
hsa-miR-30e-3p	8783440	2948720	13301520	0.572518	29860440	30864640	30699760	0.860865	-0.419883
hsa-miR-338	8193360	11031560	11099240	0.88737	34227600	34891840	34849560	1.01886	-0.406151
hsa-miR-189	14515320	12410440	16899480	0.856704	34967880	39011800	37586440	0.988248	-0.405479
hsa-miR-515-5p	11916400	12084480	8961240	0.942403	33925960	34832240	34341120	1.0873	-0.404229
hsa-miR-190	9193880	13546480	12318840	0.842716	39301120	38322080	35179200	0.967662	-0.392921
hsa-miR-301	14038240	14196240	14550680	0.964875	39766080	39920280	37901840	1.10704	-0.387057
hsa-let-7i	14874040	19879640	20977880	0.923355	34813440	34892840	34982600	1.04836	-0.360039
hsa-miR-362	14845160	13842240	14517720	0.869758	33270400	32487280	31430920	0.985484	-0.345207
hsa-miR-184	11017440	12272080	13561080	0.895037	41186240	38197920	38525000	1.01132	-0.340177
hsa-miR-524	10704600	13681040	13836800	1.00348	40957960	37987920	37519560	1.1357	-0.338282
hsa-miR-296	11345320	16381200	13032160	0.916566	36302560	37086680	35256280	1.02285	-0.318268
hsa-miR-337	10955600	12628680	12698520	0.869007	32699600	33698720	30836560	0.976071	-0.307166
hsa-miR-27b	16050720	17748600	16867360	0.84522	31840560	31872560	31027120	0.94872	-0.306464
hsa-miR-526b	11693320	12460120	12716920	0.868462	32536520	32003840	32404480	0.969385	-0.289024
hsa-miR-197	17796800	14543600	19987440	0.955924	35821280	34920960	36476920	1.0629	-0.276121
hsa-miR-500	8310920	9755760	11182120	0.926227	35947200	34744280	36070640	1.02758	-0.272485
hsa-miR-490	13118720	13131680	12125520	0.93742	34561400	33645080	32919680	1.03886	-0.26067
hsa-miR-361	13157960	15150640	13854880	0.846665	30498640	31592840	30333240	0.937583	-0.256744
hsa-miR-526a	8288920	11225240	9191800	0.898558	31896360	36104760	34814880	0.950172	-0.254278
hsa-miR-373*	14768800	14485920	16782480	0.99766	38968360	34280040	37544760	1.06136	-0.250219
hsa-miR-767-3p	9497440	7621480	9894560	0.956072	37560160	40476360	38183240	1.0478	-0.242041
hsa-miR-519e*	12166640	14519520	11429640	1.09577	36958600	38837760	38125080	1.20177	-0.225038
hsa-miR-302a*	11377440	13897760	14896320	0.898133	34549240	32753480	35103520	0.983077	-0.21776
hsa-miR-128a	15184120	15566960	16927680	0.959292	34600960	36917160	34184760	1.05089	-0.216516
hsa-miR-149	13369480	15984960	17160560	0.967023	38305120	37657360	37725000	1.05694	-0.210818
hsa-miR-153	11302960	15072640	16725920	0.918705	34516400	32895600	32416840	1.00086	-0.20972
hsa-miR-770-5p	13717720	14362760	14513080	0.933794	38952120	38029760	36106480	1.01565	-0.19394
hsa-miR-486	13860280	14945000	13829360	1.04164	36351920	37159880	36620560	1.13202	-0.189063
hsa-miR-135b	11519400	13698280	13597920	0.928985	35199080	32423160	32931720	1.00982	-0.187704
hsa-miR-153	11520280	14029640	16875920	0.904772	32832240	33682560	31076760	0.978537	-0.17975
hsa-miR-10b	11948320	11006240	12423040	0.991036	35739520	35742360	33834400	1.07324	-0.174313
hsa-miR-431	8720760	9117880	14378160	0.879032	35902320	33698160	34649280	0.936769	-0.155178
hsa-miR-18b	12960200	14151920	10848600	1.01138	39805760	38531360	40386280	1.0846	-0.150802
hsa-miR-214	10724360	13217920	14861640	0.909837	34930880	33787160	35226120	0.975918	-0.142814
hsa-miR-526c	12848880	13907680	16451760	1.01166	37283240	36400800	34513400	1.08106	-0.127889
hsa-miR-377	6837160	8673760	10841080	0.832349	27078560	28151600	29412560	0.882257	-0.121071
hsa-miR-542-5p	10609800	11934840	11217120	0.992367	38672360	38495000	37610360	1.05771	-0.117773
hsa-miR-217	12271800	12349800	11352120	0.856153	31632960	31233320	33517880	0.904991	-0.112741
hsa-miR-199a	13390760	14906800	14375440	0.898823	31841320	29644800	30241560	0.949336	-0.0964667
hsa-miR-200c	13919160	17043680	17080240	1.07495	41052640	38196680	39265640	1.1373	-0.0921152
hsa-miR-147	10509480	10681520	12266280	0.93782	33659480	31377040	32040960	0.988795	-0.0854451
hsa-miR-302d	12461560	13696840	14809960	0.824171	28359880	27580320	29196000	0.863592	-0.0661086
hsa-let-7a	22250200	21303200	15750520	1.00713	40549120	42120080	41351120	1.04958	-0.0657701
hsa-miR-29b	18773800	15358480	21481040	0.829666	33952600	32403960	33007720	0.865314	-0.0600875
hsa-miR-181b	9403840	10818960	9274760	0.745252	26409440	33381760	28916240	0.835526	-0.0521096
hsa-miR-200a	12297720	15242560	14657760	0.944279	35762600	34013600	33147840	0.987638	-0.0501436
hsa-miR-148a	16299280	12160960	17643160	0.962355	32269000	33463000	30976040	1.00115	-0.0490909
hsa-miR-92	22339120	18421720	22889720	0.96514	33754120	35095840	34747160	1.0083	-0.0454784
hsa-miR-181c	11063160	13058840	12059120	0.912764	34352000	31509840	35289560	0.952181	-0.04291
hsa-miR-329	5742720	5422520	3819400	0.423512	19352440	21643720	18737520	0.536761	-0.0392275
hsa-miR-22	18202640	15288160	17042880	0.993995	37623280	38096400	41074000	1.03524	-0.0376312
hsa-miR-494	8627320	10150680	11654400	0.799695	31801360	29915000	29350320	0.822449	-0.0341055
hsa-miR-126*	14444880	16926560	16516440	0.998326	38271840	37220880	36151320	1.03792	-0.028226
hsa-miR-128b	13098600	15728960	15642200	0.995728	37016320	35395160	35215080	1.03291	-0.0203245
hsa-miR-198	17709960	14346120	18794200	0.929821	32777640	30916080	33460920	0.963189	-0.0148081
hsa-let-7e	18135800	18390520	18843320	0.950661	39474720	40370880	35748600	0.977049	-0.0143511
hsa-miR-516-3p	11596720	12271280	10895840	0.866991	34636000	33435760	32984680	0.8931	-0.00782517
hsa-miR-768-3p	8827920	7982880	8183200	0.884308	35086600	33899520	32334800	0.913047	-0.00696957
hsa-miR-339	10671520	11217520	10384720	0.951384	32093320	34518160	33073600	0.976716	0.00595226
hsa-miR-302b*	15655120	19012080	15136480	0.998483	34454120	32565560	34151360	1.02597	0.00656369
hsa-miR-324-3p	10065760	10600720	13688200	1.00313	34729640	35879920	34478640	1.02974	0.00831761
hsa-miR-122a	17304800	17625320	18977400	0.90011	30949440	30689920	30688760	0.924516	0.0109016
hsa-miR-370	14226520	15582560	15866320	0.991054	36341360	36632960	33419000	1.01836	0.013043
hsa-miR-17-5p	12743520	11360160	14454440	0.959778	33478320	35004760	32105200	0.978522	0.0355295
hsa-miR-412	9222520	8083040	12559280	1.02402	42099120	41162040	39930800	1.04155	0.0382413
hsa-miR-515-5p	14067360	15119040	8955360	1.0774	34824520	33689960	35172320	1.09275	0.0449013
hsa-miR-92	21404560	18531760	25778000	0.995006	34585640	35081840	33712880	1.00619	0.0609982
hsa-miR-504	10878000	11439440	10616360	0.975906	32524440	31210560	30787800	0.989185	0.0621583
hsa-miR-26a	15718920	13505760	19640600	0.953178	36327720	36168160	36185400	0.96347	0.064711
hsa-miR-130a	15802600	17581400	18389560	1.04071	35871520	34692320	35420520	1.05408	0.0667879
hsa-miR-518d	13345720	14399120	14671960	0.963185	32542640	31314160	34417080	0.976393	0.0674247
hsa-miR-103	20154440	19114760	17779720	1.05351	35188680	35326080	36187000	1.05773	0.0793853
hsa-miR-324-5p	10628640	9526440	13210800	0.975701	33393000	32651720	34017840	0.980714	0.079489
hsa-miR-186	13089360	17404120	12974320	1.05001	42249280	40327600	40329560	1.05444	0.0840601
hsa-miR-517*	12383760	12443840	11990920	0.975527	34662200	33547520	32239440	0.979733	0.0843466
hsa-miR-15b	19107040	22298320	20545160	1.03214	35268160	34079360	34345960	1.03816	0.0900385
hsa-miR-9	14021720	15527440	16285880	0.984737	33186120	31492200	33846040	0.988041	0.10171
hsa-miR-126	13607880	17196240	16787360	0.989024	35427440	34721160	36326800	0.989906	0.109539
hsa-miR-9	14104200	17143240	17009200	1.03516	36436080	33354480	33433800	1.03478	0.113391
hsa-miR-218	14501960	18646520	20476280	0.999829	37839600	38413360	38756920	0.997882	0.11611
hsa-miR-30c	15212880	13711200	17291000	0.967447	32607000	31445480	29154880	0.964672	0.123518
hsa-miR-181b	9619280	15483520	12444760	0.932661	33586480	27241360	32347600	0.877112	0.124265
hsa-miR-222	16936560	17685920	19132240	1.01204	38537280	38924280	38601680	1.00707	0.124474
hsa-miR-144	15563080	18650280	20022080	0.976038	33436360	32659400	31018160	0.972894	0.124921
hsa-miR-137	14850440	16782800	17911920	0.894053	29558920	30029880	29183760	0.889492	0.130237
hsa-miR-135a	16754760	18796840	21680360	1.02998	35339080	34063120	32894920	1.02497	0.130955
hsa-miR-376a*	10245280	11824120	10682080	0.962236	35690000	34565040	33595720	0.956712	0.132543
hsa-miR-99a	24781400	20675920	23085160	1.0233	39118480	39242280	38476080	1.01757	0.13344
hsa-miR-155	11126400	12001320	10434160	0.755512	26122280	26188520	28486640	0.77608	0.1356
hsa-miR-218	13609000	17917840	22071240	0.994188	36569120	38430480	38299120	0.982985	0.136821
hsa-miR-200b	16416880	18514800	18301440	1.00197	37085680	38316920	38985960	0.992432	0.141901
hsa-miR-455	5588920	6813880	4737360	0.801617	24453480	22506360	20076200	0.755462	0.142377
hsa-miR-204	12617120	15733640	16274320	1.04871	36883520	35737640	38060560	1.03924	0.146069
hsa-miR-769-5p	17744560	18126120	16912200	1.15972	44472920	44435800	38788600	1.14576	0.147439
hsa-miR-192	20103800	17852000	20643840	1.07587	36950040	36660240	33749520	1.06409	0.154502
hsa-miR-106b	13696480	15840560	15239720	1.00427	35486280	34510400	33393720	0.992283	0.155987
hsa-miR-769-3p	12365920	15906000	16383960	1.01272	40600680	37675680	36626760	0.995168	0.165424
hsa-miR-516-3p	14618160	15651760	16547640	1.06267	35606040	36092080	33527560	1.04474	0.174714
hsa-miR-9	13788280	15505840	17458360	1.00176	33407760	33679760	31098200	0.984424	0.176683
hsa-miR-199a	15381880	14742000	16146000	0.971731	31625360	30633000	29970520	0.95461	0.176765
hsa-miR-483	13780960	13598080	14654640	1.02718	34171600	31813800	32016920	1.00653	0.183765
hsa-miR-181a	15707080	12289000	14113800	1.0844	30578480	33566960	32047880	0.905862	0.184606
hsa-miR-526c	14067600	15800360	15827440	1.07509	35260040	35613920	34412960	1.05266	0.185611
hsa-miR-454-5p	15168040	14735240	16274400	1.0535	40372320	40663200	37838920	1.03032	0.186946
hsa-let-7a	26583520	18007840	17321800	1.03749	39896320	40780200	38910240	1.01167	0.192643
hsa-miR-330	14682360	16756240	16233600	1.14317	38404360	35936960	36790400	1.11619	0.198543
hsa-miR-145	13837480	15956960	16499040	0.993617	32427160	32911720	31417640	0.970223	0.198819
hsa-miR-516-3p	13934400	16826160	16125000	1.06287	36165120	33562280	34713520	1.03711	0.199911
hsa-miR-199a*	16706600	16921880	16710960	1.0597	33678640	32186000	33664160	1.03019	0.208509
hsa-miR-31	25797800	21318000	25093880	1.09621	37042240	36564960	35979480	1.06664	0.211379
hsa-miR-219	17668000	19225320	22416520	1.11147	39825240	42462320	42083120	1.07902	0.218419
hsa-miR-519e	11566960	12664600	10233360	0.991377	32610520	28204480	30568000	0.961778	0.218794
hsa-miR-98	27652560	21080480	21694720	1.04874	39393000	38112560	39115600	1.01554	0.220969
hsa-miR-187	11565840	18074360	21448600	1.27239	38838360	37053440	37264760	1.06567	0.222541
hsa-miR-767-3p	14833360	16619280	13769560	1.0307	39152440	38613080	37147120	0.996087	0.225208
hsa-let-7f	21307480	18041440	23084040	1.06815	39579480	36820600	40119080	0.986988	0.226719
hsa-miR-668	14541320	14224320	16120200	0.9822	35878920	34919520	34818520	0.949208	0.23695
hsa-miR-325	10622680	12854800	11471280	1.02826	34241520	32966600	33732760	0.989329	0.238144
hsa-let-7c	24931520	17899840	20327600	1.06704	41881040	40622560	35092960	0.993561	0.240636
hsa-miR-492	14847480	14796240	13842680	1.13624	38446080	42875920	39889680	1.09535	0.249507
hsa-miR-517*	10681760	12581320	13079320	0.956134	31242960	32139920	30619240	0.917431	0.263109
hsa-miR-520e	12810360	14074680	14971080	1.2255	33173240	31192840	31880880	1.01396	0.267335
hsa-miR-33	24555880	19754360	25436720	1.05622	35009760	33861000	34898720	1.01006	0.273831
hsa-miR-26b	16673800	15777520	18606480	1.00365	35676680	35395600	36430840	0.953041	0.297675
hsa-miR-17-3p	13702560	13323760	18775040	1.14006	37376600	37429600	35311000	1.07136	0.302186
hsa-miR-224	13571520	15404480	13844640	0.808405	29609720	29869000	28426080	0.762817	0.306752
hsa-miR-767-5p	7788760	11061800	8972240	0.982805	34602280	33806480	33729440	0.920649	0.31539
hsa-miR-30a-5p	24702000	20292440	23806240	1.04439	33506560	32902960	34637560	0.983569	0.330073
hsa-miR-517*	12060880	14138160	15196080	1.08847	36578440	34525040	33921400	1.02429	0.331129
hsa-miR-671	14695440	15085120	16584480	1.01467	37014280	34554840	34770840	0.955343	0.331461
hsa-miR-520g	12244720	13418040	15134440	1.01268	35637800	36268360	35721280	0.951442	0.333016
hsa-miR-512-3p	8112920	9811600	7045520	0.892313	25823400	24964240	26405760	0.837248	0.340651
hsa-miR-484	13706440	13719160	15822360	1.0571	33168960	31553000	31582080	0.989268	0.342629
hsa-miR-20b	13189640	11833520	12819960	1.011	32775440	36205000	34851120	0.948018	0.342938
hsa-miR-545	6311200	7391160	8048360	1.01022	29059080	27974840	26913080	0.947509	0.343285
hsa-miR-514	12050240	13167000	12052880	1.1038	34151240	31878200	32904640	1.03551	0.343528
hsa-miR-302c*	19208240	16443320	17164600	1.06375	34039800	31574600	31997160	0.98957	0.360081
hsa-miR-488	14587480	15377240	13227080	1.05499	32236560	32675600	30777000	0.983105	0.362651
hsa-miR-526c	14816840	16511160	18320160	1.16405	37456920	35717080	35503080	1.08604	0.363562
hsa-miR-29a	26239400	20089160	22230560	1.04021	32492680	34089640	32765000	0.966914	0.369493
hsa-miR-212	15160480	17106640	19152000	1.21007	40431440	39835080	39538160	1.12465	0.377077
hsa-miR-758	14987720	17297040	20182800	1.14476	39104000	40037800	38833680	1.06049	0.37989
hsa-miR-520a	12637640	13583240	15070040	0.969328	30463960	29866200	29507760	0.89805	0.388799
hsa-let-7f	23920920	16192600	21377840	1.04011	37262040	38673000	37148680	0.956773	0.393087
hsa-miR-519d	11862680	15112240	12851840	0.987325	33518520	35457840	34224760	0.912324	0.393802
hsa-miR-451	8691880	10784640	17388960	1.25076	40372600	40515200	38083840	1.00554	0.39543
hsa-miR-195	15020200	16720920	17534080	1.10533	35819160	34598520	36010800	1.02172	0.396155
hsa-miR-221	17015720	21237920	20548480	1.10267	38460520	38782560	40124840	1.0183	0.396933
hsa-miR-433	11660680	13142160	13254480	1.0547	35816680	37139280	35340520	0.973298	0.399456
hsa-miR-373	15777400	15539680	16736560	1.04285	33196000	34277160	32873840	0.961286	0.407872
hsa-miR-99b	15671920	20336760	18618720	1.23057	41012880	37809320	40828480	1.12699	0.414695
hsa-let-7d	25519960	17632240	21041440	1.08372	41308680	40553160	35427440	0.99112	0.430325
hsa-miR-485-3p	14717640	15760240	16838480	1.15648	33791120	36256480	32856200	1.05751	0.433077
hsa-miR-328	13797320	14965120	16479240	1.08345	32533520	34975160	31177960	0.990589	0.437632
hsa-miR-521	13988680	16410960	16282760	1.15819	41106720	39901440	38511280	1.05607	0.446564
hsa-miR-424	13411160	14049480	14658480	1.12721	37496080	38595680	36052920	1.02347	0.451323
hsa-miR-519b	12398840	14310320	16757880	1.01586	29899280	31347040	31077320	0.923751	0.458374
hsa-miR-376a	9414520	9139080	9844800	0.909646	25936880	25373520	27743520	0.824005	0.458877
hsa-miR-20a	18096360	10479720	14023480	1.04569	32218560	33329120	31341960	0.942621	0.458879
hsa-miR-525*	10439440	11201120	11045200	1.02864	32460480	35199800	33194640	0.931712	0.461033
hsa-miR-524*	12251880	16771560	17785640	1.22505	40207520	38183080	35320480	1.10838	0.461495
hsa-miR-526c	14692320	15873720	15781320	1.09219	35392440	32569680	30634720	0.984261	0.483425
hsa-miR-7	12484720	11257560	11994120	1.00162	29462080	29338200	29823680	0.903322	0.486392
hsa-miR-365	18634040	20322840	22519120	1.23706	37243840	36590440	35673000	1.11049	0.488883
hsa-miR-24	22034600	14574520	21551000	1.13192	37280800	39476560	37685760	1.01411	0.489823
hsa-miR-191*	13606000	15386640	20050840	1.34506	44541520	46110440	39226080	1.1662	0.495646
hsa-miR-520h	12072840	12637920	10886960	1.13569	35119040	35999480	34437960	1.01586	0.4985
hsa-miR-34c	17961800	17474840	19423240	1.23837	39407520	38374800	39787880	1.10723	0.50861
hsa-miR-487b	7163320	8867640	7168320	1.08153	29136440	27280600	29075640	0.965275	0.509817
hsa-miR-146a	16188200	18010200	18780960	1.1054	35643040	34863840	35473760	0.985292	0.52623
hsa-miR-335	12998520	15725160	15806440	1.30589	38728560	40678200	39208040	1.16226	0.527691
hsa-miR-372	16431320	16805200	17115000	1.09342	34403240	35398120	32005240	0.974548	0.528577
hsa-miR-544	6489960	7621200	8018160	1.02842	28604840	26537080	26061120	0.916015	0.530728
hsa-miR-503	10625280	12572560	10888200	1.08281	33691920	33034320	33031840	0.960066	0.542299
hsa-miR-199a*	18455120	16018080	19098000	1.12297	32163200	31764720	32327640	0.996392	0.543478
hsa-miR-302b	16891520	18243160	18637520	1.08129	31497240	32236680	30809800	0.95897	0.543738
hsa-miR-23a	22236720	19622080	18676240	1.19707	39539720	38701600	40639640	1.054	0.548741
hsa-miR-107	22855160	20616560	25671320	1.26758	38307960	38477320	36356960	1.12144	0.553866
hsa-miR-100	27413480	24972600	27783960	1.19983	41678440	38885440	41215920	1.06037	0.557708
hsa-miR-23b	21316800	23818360	24922400	1.1669	34525280	34669200	33661040	1.03001	0.563509
hsa-miR-30c	18111680	16063680	21190400	1.1578	33244640	32634000	32468960	1.018	0.571915
hsa-miR-526a	10026520	11050080	12475600	1.04963	29355600	34279160	31972920	0.883434	0.572147
hsa-miR-453	11990800	10392680	10116040	1.14078	39913600	40566440	36870720	0.99141	0.574759
hsa-miR-29b	23654560	20041560	26081640	1.04201	33952680	35758920	35189680	0.913539	0.577272
hsa-miR-208	19166680	19433840	23324600	1.29762	38535280	34375560	37230880	1.13982	0.579757
hsa-miR-758	9584800	14659840	13607040	1.33676	44318280	42993160	41054720	1.15679	0.581974
hsa-miR-519c	14373360	16337440	18066320	1.14299	34171560	33533040	32630520	1.00284	0.585773
hsa-miR-18a	17820760	16643920	20806600	1.37818	40598280	42384400	40823440	1.20455	0.586605
hsa-miR-521	14060760	16197960	17345360	1.18052	38622960	39159600	39143480	1.03377	0.591333
hsa-let-7a	29293680	20125240	11543840	1.00942	42402720	41454640	39462520	1.04309	0.597617
hsa-miR-302c	19977880	20201720	20527560	1.22116	34471560	36033600	34666240	1.06697	0.600231
hsa-miR-365	18877160	22142240	24078120	1.30919	37416800	37664680	36871960	1.13553	0.608236
hsa-miR-506	10730480	12932480	12887520	1.08076	30679680	29998080	29098760	0.939513	0.613404
hsa-miR-220	20131240	19792880	20328480	1.13969	38571800	37470880	37741760	0.987354	0.613481
hsa-miR-340	13536280	16335280	17392200	1.12877	32646040	33139160	31781440	0.979729	0.622927
hsa-miR-518c	14762720	17548600	16902280	1.29642	40166640	37628600	37486400	1.12439	0.626515
hsa-miR-518b	13712400	13042560	13141480	1.26237	39696720	39208960	38651920	1.08596	0.62662
hsa-miR-454-5p	9144160	13670680	10719720	1.18435	38007120	36749760	37710000	1.01383	0.630297
hsa-miR-768-3p	14893320	17406240	18123120	1.1459	40994320	36646800	36750640	0.990548	0.637511
hsa-miR-382	9022280	11639160	11402960	1.01716	28647240	27677560	30938680	0.909611	0.649216
hsa-miR-671	9585080	12767200	10694760	1.16761	38672080	37151040	35244240	1.00082	0.64935
hsa-miR-32	29121800	25546800	27364760	1.24952	37419320	37405440	35648600	1.07523	0.651553
hsa-miR-101	25818360	23225840	28466640	1.15944	37502440	37769640	39106720	0.995914	0.652973
hsa-miR-376a	7469680	10583560	10375680	0.898565	24450200	24230600	25267720	0.770705	0.659518
hsa-miR-34b	15985600	2410760	13950240	0.737573	31579680	30375800	31544440	0.880551	0.667974
hsa-miR-520b	11030440	13462360	14610200	1.21895	39713480	36904520	36425000	1.04397	0.674202
hsa-miR-497	12299240	13062120	9283640	1.23584	32796520	32155080	32446880	1.0563	0.67804
hsa-miR-510	10785720	11907720	13227200	1.0632	29303480	28437560	28620120	0.903964	0.691149
hsa-miR-216	15075760	17172840	17426880	1.17239	34926280	36132560	35200720	0.99739	0.695281
hsa-miR-134	15613120	17524920	17579880	1.05866	33056160	32177360	31227040	0.896762	0.711217
hsa-miR-425	15039800	16157120	16623040	1.27995	39568680	39148680	39552200	1.08011	0.715901
hsa-miR-496	13791680	12474080	7961640	1.21095	32273480	30776440	30292720	1.01189	0.730402
hsa-miR-16	15619160	12442920	9795720	0.94771	30756480	30290240	31824760	0.903866	0.74958
hsa-miR-133a	18775760	20872320	21364840	1.22702	36392880	33119520	33901440	1.02841	0.753539
hsa-miR-526c	14427280	16288680	12892960	1.25329	33061000	33371320	32683640	1.04507	0.767001
hsa-miR-369-5p	12957680	15309000	20376760	1.33077	41211320	41832960	39649680	1.10247	0.77768
hsa-miR-323	15980280	20142360	18114880	1.2985	37298960	35120480	34920760	1.07787	0.780448
hsa-miR-143	18127120	20243000	21307360	1.07802	29308920	30607760	29436520	0.895222	0.782625
hsa-miR-29c	16248440	17273960	18945480	1.17803	35598120	32836040	33387560	0.976978	0.785094
hsa-miR-376b	2630560	7130960	8227000	0.613004	25167040	26328080	24172040	0.639461	0.793959
hsa-miR-16	18719160	11474800	12678960	1.05742	29801680	28621320	30482320	0.865323	0.798589
hsa-miR-369-3p	16403600	18904480	20283240	1.2042	35501360	34653080	33701840	0.994516	0.798656
hsa-miR-7	13470040	13201040	14270280	1.14816	31028680	31502840	30592480	0.949231	0.800435
hsa-miR-9*	16073160	19722960	22467080	1.24428	34669480	32603760	35038920	1.02599	0.806155
hsa-miR-802	18151680	20938440	21135480	1.31876	40503600	40170120	39246440	1.07767	0.837534
hsa-miR-142-3p	20048080	21598640	22835000	1.16642	32544760	31811840	30306360	0.948364	0.857788
hsa-miR-142-5p	20515480	24342920	24289960	1.24839	32305160	34755080	34209680	1.01481	0.860412
hsa-miR-141	21592400	22590400	23491200	1.22652	33038920	34272000	31939440	0.994114	0.864285
hsa-miR-384	17810000	17471280	15127720	1.34348	39252040	41377040	38677560	1.08889	0.87023
hsa-miR-518f	12756000	14853680	15118120	1.33784	39429160	39064840	38662760	1.0823	0.877359
hsa-miR-512-5p	11017640	15963360	7814600	1.21207	30073120	29645560	29858400	0.971526	0.882192
hsa-miR-133a	19004480	19648920	21428680	1.20854	31158760	35104960	32016160	0.977095	0.884883
hsa-miR-199b	15579840	16822920	18037880	1.2778	35682960	36658400	36581920	1.02567	0.888806
hsa-miR-191	18933320	22834840	24911640	1.42671	38260760	40129120	36382760	1.15086	0.890153
hsa-miR-514	9652760	9894280	10051840	1.38335	33804720	33737280	31018480	1.11284	0.895758
hsa-miR-518e	17827720	19253000	17998120	1.2524	34283320	34916640	32181040	1.00654	0.899815
hsa-miR-489	14426480	14945640	16867240	1.13024	29354600	28697960	30189600	0.907102	0.90057
hsa-miR-151	17576040	17144480	18163000	1.27231	34896120	33576680	33007560	1.01902	0.906498
hsa-miR-24	22703280	20158800	23300000	1.30065	39729320	39179760	38506600	1.04098	0.917349
hsa-miR-508	13070560	13942320	16608080	1.29152	33876160	32566320	31700680	1.02699	0.925829
hsa-miR-769-5p	19999400	21395240	24205280	1.4928	47016120	46484640	43349360	1.18581	0.939485
hsa-miR-409-3p	5897760	9620320	10309040	0.890735	31931320	32130360	34201680	0.832134	0.960171
hsa-miR-410	10789880	12865560	11934320	1.24371	39795640	38465840	37215200	0.976209	0.960539
hsa-miR-21	17107960	16269480	19907600	1.32999	37862760	34729840	34912480	1.04625	0.969443
hsa-miR-432*	14747360	15787920	16063280	1.22038	34989440	35619760	35261880	0.956643	0.984573
hsa-miR-203	15989720	18838000	19935560	1.38136	37464240	38531760	38498680	1.07812	0.996699
hsa-miR-518a	17674360	19928320	18540960	1.27538	34792280	33695200	31917040	0.99675	1.00186
hsa-miR-213	16870840	18630400	22728920	1.36756	36676440	39268640	37765400	1.06724	1.00523
hsa-miR-101	28993720	24095400	31776120	1.26665	36723120	41386640	39135160	1.02112	1.00562
hsa-miR-9*	19277240	20931320	21377200	1.28686	36400920	36589000	35023920	1.00421	1.0058
hsa-miR-7	14382480	14249960	15577080	1.23975	33023680	31846880	30119320	0.967615	1.0078
hsa-miR-30b	22015600	24096520	26633240	1.21156	30427680	32077520	31664120	0.943301	1.01607
hsa-miR-502	11941880	13979200	13665840	1.2562	33511560	33393360	33977520	0.971017	1.04424
hsa-miR-196b	14108440	13250240	14816840	1.12819	30287840	31912240	32863320	0.868465	1.05297
hsa-miR-1	24759000	26106280	27380760	1.30556	34168960	31748000	33828400	0.998404	1.08052
hsa-miR-1	24722520	27319440	28334280	1.33938	34561240	33328560	34424840	1.02435	1.08137
hsa-miR-196a	23991200	19985360	23927040	1.24459	32572920	31431720	31842120	0.950123	1.08914
hsa-miR-302a	18634080	19409040	18576360	1.27582	33951560	34096160	34785520	0.968381	1.10978
hsa-miR-668	13126720	14216560	11020840	1.35652	37469960	38172800	37926040	1.02387	1.11115
hsa-miR-182	17695960	16643720	20702360	1.40313	37324640	36863880	37177560	1.04871	1.11506
hsa-miR-518a	17998000	20347600	21312600	1.35259	33862240	34341040	34768800	1.02286	1.12338
hsa-miR-801	21765000	19573360	22892520	1.40606	40863880	39541000	37777480	1.06138	1.12569
hsa-miR-30e-5p	17351320	19713520	18791080	1.2587	34458000	34525320	31149880	0.942544	1.15656
hsa-miR-526c	15178720	16241840	13663880	1.29969	30615080	29898640	31190880	0.966584	1.17618
hsa-miR-9*	18713800	21436080	25363880	1.40073	33928560	35406280	34136480	1.03771	1.19418
hsa-miR-30d	17806800	17326560	18169240	1.4953	37194560	35337280	36237320	1.10813	1.19479
hsa-miR-133b	13651200	15607680	15823600	1.32331	33214720	34202200	32545480	0.97951	1.19765
hsa-miR-139	19598760	19998480	16668960	1.58369	38988640	38426000	36785800	1.16363	1.20346
hsa-miR-154	16323840	19789720	19952040	1.35773	38928040	38142080	39707640	1.00224	1.20841
hsa-miR-194	16728360	18267680	20012040	1.33723	39855960	36036400	38899760	0.984593	1.2099
hsa-miR-802	17196040	22288000	21367240	1.38054	39743720	40215880	37227080	1.0157	1.21708
hsa-miR-498	12209720	12984840	11452800	1.32773	31220720	28888600	29522400	0.971525	1.21752
hsa-miR-205	17173560	19152440	22186440	1.37607	35130840	37352320	35254520	1.01114	1.22599
hsa-miR-520d	16024160	17959600	19357600	1.32392	38493440	37786920	33867440	0.97262	1.22721
hsa-miR-422b	11468160	15124080	19267040	1.44584	34774280	32845120	33324080	1.05186	1.22781
hsa-miR-146b	19872840	18299960	12370280	1.31191	36271080	33516000	35193160	0.948454	1.23958
hsa-miR-331	14504640	18965440	16826360	1.47778	36454280	36858320	36322240	1.07438	1.24501
hsa-miR-509	13602560	15179560	15693760	1.31644	31276120	30843840	29771800	0.961666	1.24557
hsa-miR-206	21563520	22868480	22259280	1.49995	38895480	37382720	37733160	1.09431	1.24812
hsa-miR-196a	24776760	21449080	26957800	1.34063	33114480	32773520	32831440	0.978574	1.24979
hsa-miR-154*	19117880	17093960	20091160	1.37966	39865200	37486960	38357080	0.992632	1.26464
hsa-miR-200a*	14913120	16150600	17632720	1.34739	36993840	35882840	35462520	0.973459	1.28686
hsa-miR-202*	17987880	20926000	17873240	1.48302	40196920	38971240	38310960	1.06119	1.31671
hsa-miR-367	22840560	23206080	23309800	1.50667	36220680	37345640	37587200	1.06542	1.36655
hsa-miR-514	12056840	12433120	12222120	1.71657	35234400	34861000	35597520	1.19421	1.41938
hsa-miR-493	18296080	22448680	18684760	1.55188	40952920	39355600	38340600	1.07163	1.44016
hsa-miR-520c	14698880	15752960	18149120	1.27985	32712120	28979040	28458440	0.878534	1.47138
hsa-miR-379	15267800	16433560	17634640	1.57359	33933480	34509960	33164200	1.05878	1.54183
hsa-miR-194	18162440	21753520	20363760	1.46112	40026960	36788200	35774960	0.965489	1.61144
hsa-miR-381	17012080	17304520	17140240	1.64798	35743720	34199400	34102480	1.08416	1.61482
hsa-miR-539	10526200	12614040	13915760	1.71924	35017400	33176280	32085200	1.13153	1.62195
hsa-miR-520d*	20940600	19912760	21278360	1.55127	38221080	38634680	38190760	1.01703	1.62523
hsa-miR-25	32130720	25417520	30522880	1.7274	42346640	42348520	42562680	1.12812	1.6495
hsa-miR-125a	27441200	28641360	31805440	1.8363	39746400	39696240	38637640	1.0978	1.96577
hsa-miR-519a	16925760	17874360	18455240	1.69459	34950200	35448760	34152400	1.00617	1.99424
hsa-miR-125b	31220400	35777560	36369160	2.07776	41068480	40726280	40881600	1.22003	2.03671
hsa-miR-429	19163200	20041800	13805960	1.49352	38506560	37071200	36847920	1.01016	2.05639
hsa-miR-409-5p	14491320	16500000	24135520	1.88401	43495240	43968360	40993160	1.08562	2.08001
hsa-miR-125b	32774400	34112240	37525680	2.09953	39535640	42972040	39363840	1.2116	2.10229
hsa-miR-495	17101000	19462040	16226360	1.9061	33613920	31509320	32462600	1.05793	2.22324
hsa-miR-519a	19095040	20213080	20936640	1.91676	37020360	35399960	35817800	1.04163	2.31479
hsa-miR-452*	17108280	3031720	24029560	1.47104	44153640	41979400	39989560	1.06585	2.44604
hsa-miR-380-3p	19568760	22272320	23539800	2.08125	34343960	34772680	33672360	1.07111	2.51363

## Sheet: ISG's
Table 7: ISG Data Set Crossover
Gene Symbol	Raito Z-Score
IFITM3	-4.92986
NAPA	-4.16274
TMEM51	-2.91782
TAP2	-2.85557
UNC84B	-2.84347
GTPBP1	-2.81553
PTMA	-2.63093
SLC25A30	-2.63049
USP18	-2.39508
PRKD2	-2.09417
IRF9	-2.03217
IL6ST	-2.03154
PUS1	2.08311
STARD5	2.19766
ANKRD22	2.20198
AIM2	2.28098
STEAP4	2.37191
C9orf91	2.40074
IRF2	2.86656
ANKFY1	3.26106
